# Supplementary material for: Genome-Wide Analysis of MicroRNA Responses to the Phytohormone Abscisic Acid in Populus euphratica
Source: Front Plant Sci. 2016 Aug 17;7:1184. doi: 10.3389/fpls.2016.01184 (PMC4988358; doi:10.3389/fpls.2016.01184)
Supplement: Supplementary file 1 [file Table1.XLSX]

## Sheet: Sheet1
Supplementary Data 1 Summary of reads annotated and classified into various RNAs.
CL Libraries
Types	Total reads sRNA Percent	percentage(%)	Unique sRNA	percentage(%)
total	2,427,929/4,861,430/2,986,411	100%/100%/100%	323,174/838,897/729,072	100%/100%/100%
known miRNA	27,135/130,638/169,502	1.12%/2.69%/5.68%	871/1,523/1,485	0.27%/0.18%/0.2%
rRNA	327,658/622,496/328,005	13.5%/12.8%/10.98%	21,356/26,843/22,039	6.61%/3.2%/3.02%
tRNA	2002-02-01	0%/0%/0%	2001-02-01	0%/0%/0%
snRNA	2,197/4,579/2,817	0.09%/0.09%/0.09%	982/1,555/1,148	0.3%/0.19%/0.16%
snoRNA	8,684/16,854/11,350	0.36%/0.35%/0.38%	1,967/2,719/2,066	0.61%/0.32%/0.28%
repeat	199,718/625,947/512,454	8.23%/12.88%/17.16%	97,806/306,436/277,280	30.26%/36.53%/38.03%
NAT	485,781/428,568/164,213	20.01%/8.82%/5.5%	8,007/18,243/14,420	2.48%/2.17%/1.98%
novel miRNA	17,127/87,190/12,8524	0.71%/1.79%/4.3%	439/762/717	0.14%/0.09%/0.1%
TAS	3,166/17,569/19,418	0.13%/0.36%/0.65%	266/571/538	0.08%/0.07%/0.07%
exon:+	130,149/303,069/177,283	5.36%/6.23%/5.94%	3,3491/84,212/59,656	10.36%/10.04%/8.18%
exon:-	239,655/550,751/298,912	9.87%/11.33%/10.01%	19,895/31,726/27,564	6.16%/3.78%/3.78%
intron:+	81,722/149,521/107,883	3.37%/3.08%/3.61%	17,149/39,248/33,732	5.31%/4.68%/4.63%
intron:-	153,473/373,465/191,923	6.32%/7.68%/6.43%	17,219/30,044/24,780	5.33%/3.58%/3.4%
other	751,462/1,550,781/874,126	30.95%/31.9%/29.27%	103,725/295,013/263,646	32.1%/35.17%/36.16%
SL Libraries
Types	Total reads sRNA Percent	percentage(%)	Unique sRNA	percentage(%)
total	3,317,955/3,504,719/3,200,469	100%/100%/100%	783,689/677,964/740,313	100%/100%/100%
known_miRNA	160,965/147,404/176,114	4.85%/4.21%/5.5%	1,431/1,370/1,348	0.18%/0.2%/0.18%
rRNA	432,888/542,931/499,160	13.05%/15.49%/15.6%	23,023/25,236/23,956	2.94%/3.72%/3.24%
tRNA	2003-02-02	0%/0%/0%	2003-02-02	0%/0%/0%
snRNA	5,200/5,077/4,636	0.16%/0.14%/0.14%	1,368/1,434/1,356	0.17%/0.21%/0.18%
snoRNA	11,901/15,493/10,266	0.36%/0.44%/0.32%	2,316/2,743/2,471	0.3%/0.4%/0.33%
repeat	555,171/458,954/518,710	16.73%/13.1%/16.21%	299,786/236,720/284,015	38.25%/34.92%/38.36%
NAT	177,293/201,682/177,720	5.34%/5.75%/5.55%	14,812/14,775/13,889	1.89%/2.18%/1.88%
novel_miRNA	122,566/120,288/81,706	3.69%/3.43%/2.55%	732/695/706	0.09%/0.1%/0.1%
TAS	21,046/21,404/23,858	0.63%/0.61%/0.75%	638/610/672	0.08%/0.09%/0.09%
exon:+	213,776/240,562/201,763	6.44%/6.86%/6.3%	65,675/71,245/58,823	8.38%/10.51%/7.95%
exon:-	363,958/417,128/341,250	10.97%/11.9%/10.66%	27,966/26,370/27,204	3.57%/3.89%/3.67%
intron:+	104,025/105,981/102,977	3.14%/3.02%/3.22%	34,646/33,352/33,230	4.42%/4.92%/4.49%
intron:-	226,079/256,493/215,761	6.81%/7.32%/6.74%	25,832/25,413/25,559	3.3%/3.75%/3.45%
other	923,084/971,320/846,546	27.82%/27.71%/26.45%	285,461/237,999/267,082	36.43%/35.1%/36.08%
LL Libraries
Types	Total reads sRNA Percent	percentage(%)	Unique sRNA	percentage(%)
total	3,148,652/1,966,000/3,553,027	100%/100%/100%	718,361/550,387/693,161	100%/100%/100%
known_miRNA	170,977/202,067/215,418	5.43%/10.28%/6.06%	1,475/1,391/1,523	0.21%/0.25%/0.22%
rRNA	360,953/138,154/421,691	11.46%/7.03%/11.87%	20,252/15,532/20,332	2.82%/2.82%/2.93%
tRNA	2003-05-01	0%/0%/0%	2003-05-01	0%/0%/0%
snRNA	3,362/1,868/3,822	0.11%/0.1%/0.11%	1,163/805/1,216	0.16%/0.15%/0.18%
snoRNA	9,588/4,814/14,113	0.3%/0.24%/0.4%	2,235/1,477/2,414	0.31%/0.27%/0.35%
repeat	541,523/400,355/580,750	17.2%/20.36%/16.35%	294,662/234,202/276,594	41.02%/42.55%/39.9%
NAT	207,844/123,311/182,038	6.6%/6.27%/5.12%	12,660/10,351/13,418	1.76%/1.88%/1.94%
novel_miRNA	1241,39/71,445/221,294	3.94%/3.63%/6.23%	705/635/762	0.1%/0.12%/0.11%
TAS	40,027/39,354/41,059	1.27%/2%/1.16%	853/750/769	0.12%/0.14%/0.11%
exon:+	149,392/87,140/196,209	4.74%/4.43%/5.52%	45,814/31,459/48,238	6.38%/5.72%/6.96%
exon:-	230,972/129,999/308,487	7.34%/6.61%/8.68%	27,798/23,608/28,070	3.87%/4.29%/4.05%
intron:+	110,176/78,363/123,733	3.5%/3.99%/3.48%	31,548/24,980/32,689	4.39%/4.54%/4.72%
intron:-	139,538/75,734/192,790	4.43%/3.85%/5.43%	23,231/18,024/23,318	3.23%/3.27%/3.36%
other	1,060,158/613,391/1,051,622	33.67%/31.2%/29.6%	255,962/187,168/243,817	35.63%/34.01%/35.17%
