# Supplementary material for: Genome-Wide Analysis of MicroRNA Responses to the Phytohormone Abscisic Acid in Populus euphratica
Source: Front Plant Sci. 2016 Aug 17;7:1184. doi: 10.3389/fpls.2016.01184 (PMC4988358; doi:10.3389/fpls.2016.01184)
Supplement: Supplementary file 2 [file Table2.XLSX]

## Sheet: Sheet1
Supplementary Data 2 conserved miRNA information
	Sequence(5'-3')	L(nt)	Reference miRNA	family
peu-miR1444a	UCCACAUUCGGUCAAUGUUC	20	ptc-miR1444a	MIR1444
peu-miR1444b	UUCACAUUCGGUCAACGUUC	20	ptc-miR1444b/c	MIR1444
peu-miR1444c	CGAACGUUGACCGAAUGUGAA	21	ptc-miR1444d/e	MIR1444
peu-miR1446	UUCUGAACUCUCUCCCUCAA	20	ptc-miR1446a-e	MIR1446
peu-miR1447	CAGAAUUGCAGUGCCUUGAUU	21	ptc-miR1447
peu-miR1448	CUUUCCAACGCCUCCCAUAC	20	ptc-miR1448	MIR482
peu-miR156a	UGACAGAAGAGAGUGAGCAC	20	ptc-miR156a-f	MIR156
peu-miR156b	UUGACAGAAGAUAGAGAGCAC	21	ptc-miR156g-j	MIR156
peu-miR156c	UGACAGAAGAGAGGGAGCAC	20	ptc-miR156k	MIR156
peu-miR159a	UUUGGAUUGAAGGGAGCUCUA	21	ptc-miR159a/b	MIR159
peu-miR159b	AUUGGAGUGAAGGGAGCUCGA	21	ptc-miR159c	MIR159
peu-miR159c	CUUGGAUUGAAGGGAGCUCCU	21	ptc-miR159d	MIR159
peu-miR159d	CUUGGGGUGAAGGGAGCUCCU	21	ptc-miR159e	MIR159
peu-miR160a-5p	UGCCUGGCUCCCUGUAUGCCA	21	ptc-miR160a/b-5p/c-5p/d	MIR160
peu-miR160a-3p	GCGUAUGAGGAGCCAUGCAUA	21	ptc-miR160b-3p/c-3p	MIR160
peu-miR160b-3p	GCAUGAGGGGAGUCGAGCAGG	21	ptc-miR160e-3p	MIR160
peu-miR160b-5p	UGCCUGGCUCCCUGAAUGCCA	21	ptc-miR160e-5p/f	MIR160
peu-miR160c	UGCCUGGCUCCCUGGAUGCCA	21	ptc-miR160g	MIR160
peu-miR160d	UGCCUGGCUCCCUGCAUGCCA	21	ptc-miR160h	MIR160
peu-miR162	UCGAUAAACCUCUGCAUCCAG	21	ptc-miR162a/b	MIR162_1
peu-miR164a	UGGAGAAGCAGGGCACGUGCA	21	ptc-miR164a-e	MIR164
peu-miR164b	UGGAGAAGCAGGGCACAUGCU	21	ptc-miR164f	MIR164
peu-miR166a	UCGGACCAGGCUUCAUUCCCC	21	ptc-miR166a-m	MIR166
peu-miR166b	UCGGACCAGGCUUCAUUCCUU	21	ptc-miR166n/o/q	MIR166
peu-miR167a	UGAAGCUGCCAGCAUGAUCUA	21	ptc-miR167a-d	MIR167_1
peu-miR167b	UGAAGCUGCCAGCAUGAUCUG	21	ptc-miR167e	MIR167_1
peu-miR167c-3p	AGAUCAUGUGGCAGUUUCACC	21	ptc-miR167f-3p/g-3p/h-3p	MIR167_1
peu-miR167c-5p	UGAAGCUGCCAGCAUGAUCUU	21	ptc-miR167f-5p/g-5p	MIR167_1
peu-miR168-3p	CCCGCCUUGCAUCAACUGAAU	21	ptc-miR168a-3p/b-3p	MIR168
peu-miR168-5p	UCGCUUGGUGCAGGUCGGGAA	21	ptc-miR168a-5p/b-5p	MIR168
peu-miR169a	CAGCCAAGGAUGACUUGCCGA	21	ptc-miR169a	MIR169_2
peu-miR169aa	GAGCCAAGAAUGACUUGUCGG	21	ptc-miR169aa	MIR169_3
peu-miR169ab	UAGCCAAGGACGACUUGCCCA	21	ptc-miR169ac-af	MIR169_1
peu-miR169b	GGCAGGUUGUUCUUGGCUAC	20	ptc-miR169b-3p	MIR169_2
peu-miR169c	CAGCCAAGGAUGACUUGCCGG	21	ptc-miR169d-h	MIR169_2
peu-miR169d	UAGCCAAGGAUGACUUGCCUG	21	ptc-miR169i-m	MIR169_1
peu-miR169e-3p	GCAAGCAUCCUUGGUUCUCC	20	ptc-miR169n-3p	MIR169_2
peu-miR169e-5p	UGAGCCAAGGAUGACUUGCCG	21	ptc-miR169n-5p	MIR169_2
peu-miR169f	UAGCCAAGGACGACUUGCCUG	21	ptc-miR169q	MIR169_1
peu-miR169g	UCAGCCAAGGAUGACUUGCCG	21	ptc-miR169s	MIR169_2
peu-miR169h	GAGCCAAGAAUGACUUGCCGG	21	ptc-miR169t	MIR169_3
peu-miR169i	UAGCCAAGGACGACUUGCCUA	21	ptc-miR169u-5p	MIR169_1
peu-miR169j	UAGCCAAGGAUGACUUGCCCA	21	ptc-miR169v/w	MIR169_1
peu-miR169k	CAGCCAAGAAUGAUUUGCCGG	21	ptc-miR169z	MIR169_2
peu-miR171a-3p	UUGAGCCGUGCCAAUAUCACG	21	ptc-miR171a-3p/b	MIR171_1
peu-miR171a-5p	GGAUAUUGGUACGGUUCAAUC	21	ptc-miR171a-5p	MIR171_1
peu-miR171b	AGAUUGAGCCGCGCCAAUAUC	21	ptc-miR171c/d	MIR171_1
peu-miR171c-3p/d-3p	UGAUUGAGCCGUGCCAAUAUC	21	ptc-miR171e/f/g-3p/h-3p	MIR171_1
peu-miR171c-5p	UGUUGGGAUGGCUCAAUCAUG	21	ptc-miR171g-5p	MIR171_1
peu-miR171d-5p	UGUUGGGAUGGCUCAAUCAUA	21	ptc-miR171h-5p	MIR171_1
peu-miR171e-3p	CGAGCCGAAUCAAUAUCACU	20	ptc-miR171l-3p/m	MIR171_2
peu-miR171e-5p	UGUGAUAUUGGUCCGGCUCAUC	22	ptc-miR171l-5p	MIR171_2
peu-miR172a-3p	AGAAUCUUGAUGAUGCUGCAU	21	ptc-miR172a/b-3p/c	MIR172
peu-miR172a-5p	GGAGCAUCAUCAAGAUUCACA	21	ptc-miR172b-5p	MIR172
peu-miR172b	GGAAUCUUGAUGAUGCUGCAU	21	ptc-miR172d/e	MIR172
peu-miR172c-3p	GGAAUCUUGAUGAUGCUGCAG	21	ptc-miR172g-3p/h-3p	MIR172
peu-miR172c-5p	GGAGCACCAUCAAGAUUCACA	21	ptc-miR172h-5p	MIR172
peu-miR172d	AGAAUCCUGAUGAUGCUGCAA	21	ptc-miR172i	MIR172
peu-miR2111	UAAUCUGCAUCCUGAGGUUUG	21	ptc-miR2111a/b	MIR2111
peu-miR319a	UUGGACUGAAGGGAGCUCCC	20	ptc-miR319a-d	MIR159
peu-miR319b	UUGGACUGAAGGGAGCUCCU	20	ptc-miR319e-h	MIR159
peu-miR3627	UGUCGCAGGAGAGAUGGCGCUA	22	ptc-miR3627b
peu-miR390-5p	AAGCUCAGGAGGGAUAGCGCC	21	ptc-miR390a/b/c/d-5p	MIR390
peu-miR390-3p	CGCUAUCCAUCCUGAGUUUUA	21	ptc-miR390d-3p	MIR390
peu-miR393-3p	AUCAUGCUAUCCCUUUGGAUU	21	ptc-miR393a-3p/b-3p	MIR393
peu-miR393-5p	UCCAAAGGGAUCGCAUUGAUC	21	ptc-miR393a-5p/b-5p/c	MIR393
peu-miR394	UUGGCAUUCUGUCCACCUCC	20	ptc-miR394a-5p/b-5p	MIR394
peu-miR395a	CUGAAGGGUUUGGAGGAACUC	21	ptc-miR395a	MIR395
peu-miR395b	CUGAAGUGUUUGGGGGAACUC	21	ptc-miR395b-k	MIR395
peu-miR396a	UUCCACAGCUUUCUUGAACUG	21	ptc-miR396a/b	MIR396
peu-miR396b-5p	UUCCACAGCUUUCUUGAACUU	21	ptc-miR396c/d/e-5p	MIR396
peu-miR396b-3p	CUCAAGAAAGCUGUGGGAGA	20	ptc-miR396e-3p	MIR396
peu-miR396c	UUCCACGGCUUUCUUGAACUG	21	ptc-miR396f	MIR396
peu-miR396d-3p	CUCAAGAAAGCCGUGGGAAAA	21	ptc-miR396g-3p	MIR396
peu-miR396d-5p	UUCCACGGCUUUCUUGAACUU	21	ptc-miR396g-5p	MIR396
peu-miR398a	UGUGUUCUCAGGUCACCCCUU	21	ptc-miR398a	MIR398
peu-miR398b	UGUGUUCUCAGGUCGCCCCUG	21	ptc-miR398b/c-3p	MIR398
peu-miR399a	UGCCAAAGGAGAUUUGCCCGG	21	ptc-miR399b	MIR399
peu-miR399b	CGCCAAAGGAGAGUUGCCCUC	21	ptc-miR399e	MIR399
peu-miR399c	UGCCAAAGGAGAAUUGCCCUG	21	ptc-miR399f/g	MIR399
peu-miR403-3p	UUAGAUUCACGCACAAACUCG	21	ptc-miR403a/b/c-3p/d	MIR403
peu-miR403-5p	UUUGUGCGUGGAUCUGAGGCC	21	ptc-miR403c-5p	MIR403
peu-miR408-3p	AUGCACUGCCUCUUCCCUGGC	21	ptc-miR408-3p	MIR408
peu-miR408-5p	CGGGGAACAGGCAGAGCAUGG	21	ptc-miR408-5p	MIR408
peu-miR472a	UUUUCCCUACUCCACCCAUCCC	22	ptc-miR472a
peu-miR472b	UUUUCCCAACUCCACCCAUCCC	22	ptc-miR472b
peu-miR473-3p	UGAGGCCUUUGGGGGAGAGUGG	22	ptc-miR473a-3p	MIR477
peu-miR473-5p	ACUCUCCCUCAAGGCUUCCA	20	ptc-miR473a-5p	MIR477
peu-miR474	CAAAAGUUGUUGGGUUUGGCUGGG	24	ptc-miR474b	MIR474
peu-miR475a-3p	UUACAGUGCCCAUUGAUUAAG	21	ptc-miR475a-3p/b-3p	MIR475
peu-miR475a-5p	AAUGGCCAUUGUAAGAGUAGA	21	ptc-miR475a-5p/b-5p/d-5p	MIR475
peu-miR475b	UUACAAUGUCCAUUGAUUAAG	21	ptc-miR475c	MIR475
peu-miR475c	UUACAGAGUCCAUUGAUUAAG	21	ptc-miR475d-3p	MIR475
peu-miR476	UAGUAAUCCUUCUUUGCAAAG	21	ptc-miR476a	MIR476
peu-miR477a-3p	GGAUGCCUUUGGGGGAGAUUG	21	ptc-miR477a-3p	MIR477
peu-miR477a-5p	AUCUCCCUCAGAGGCUUCCAA	21	ptc-miR477a-5p/b	MIR477
peu-miR477b	AUCUCCCUCAAAGGCUUCCUCU	22	ptc-miR477d-5p	MIR477
peu-miR478a	UGACGUGUCUUCUAUUUUUAGGGA	24	ptc-miR478a-c	MIR478
peu-miR478b	UGACAUGUCUUCUAUUUUUAGGGA	24	ptc-miR478f	MIR478
peu-miR478c	UAACGUGUCUCCUAUUUUUAGGGA	24	ptc-miR478h-o	MIR478
peu-miR478d	UAACGUGUCUUCUAUUUUUAGGGA	24	ptc-miR478p	MIR478
peu-miR481a	AGGACCUCACUUAACAGCUUAAGC	24	ptc-miR481a-c	MIR481
peu-miR481b	AGGACCUCACCUAACAGCUUAAGC	24	ptc-miR481d	MIR481
peu-miR482a.1	CCUACUCCUCCCAUUCC	17	ptc-miR482a.1	MIR482
peu-miR482a.2	UCUUGCCUACUCCUCCCAUU	20	ptc-miR482a.2	MIR482
peu-miR482b-3p	UUACCAAUACCUCUCAUGCCAA	22	ptc-miR482b-3p	MIR482
peu-miR482b-5p	GGCAUGAGGUGUUUGGCAAGA	21	ptc-miR482b-5p	MIR482
peu-miR482c-3p	UCUUUCCGAGUCCUCCCAUACC	22	ptc-miR482c-3p	MIR482
peu-miR482c-5p	UAUGGGAGAGGCGGGAAUGACU	22	ptc-miR482c-5p	MIR482
peu-miR482d	UUGCCGACCCCACCCAUGCCAA	22	ptc-miR482d-3p	MIR482
peu-miR530a	UGCAUUUGCACCUGCACCUU	20	ptc-miR530a	MIR530
peu-miR530b	UGCAUUUGCACCUGCAUCUU	20	ptc-miR530b	MIR530
peu-miR6421	UAGAGCAGAUUGUAAGGGAAG	21	ptc-miR6421-3p
peu-miR6424	CGCUCGCCAGCGUUGCACCACC	22	ptc-miR6424
peu-miR6425-3p	UCCAUGGAAGAUAAUGACUCG	21	ptc-miR6425a-3p/b-3p/c-3p/d-3p	MIR6425
peu-miR6425-5p	UUGUCUUCCAUGGAAUAGGCAG	22	ptc-miR6425a-5p/b-5p/c-5p/d-5p/e	MIR6425
peu-miR6430	UGAUGAUUAAUUGACUGCAAA	21	ptc-miR6430
peu-miR6431	UUAUGUGGCAUAAAAGAAUCAA	22	ptc-miR6431
peu-miR6438	UUGUACACAGAAUAGGUGAAAU	22	ptc-miR6438a/b	MIR6438
peu-miR6440	GAGUUUGAUCGAUUUCGAGUU	21	ptc-miR6440a-d	MIR6440
peu-miR6445	UUCAUUCCUCUUCCUAAAAUGG	22	ptc-miR6445a/b	MIR6445
peu-miR6448	UAGGCACAGAAUUAACAAGGC	21	ptc-miR6448
peu-miR6456	UUGAGUCCUUCCAUUAGAUCC	21	ptc-miR6456
peu-miR6457a	UAAUCUCUCUGCAGAAUGCUG	21	ptc-miR6457a	MIR6438
peu-miR6457b	UUAGUUUGGCAGCCUCUUCUC	21	ptc-miR6457b	MIR6438
peu-miR6461	UAGCUAGCAAGUUCAUGGAUC	21	ptc-miR6461
peu-miR6462a-3p	UCUCUUAUGCAUUUUUGUCCC	21	ptc-miR6462a/b/c-3p/d	MIR6462
peu-miR6462a-5p	AAGGGACAAAAAUGGCAUAAGA	22	ptc-miR6462c-5p	MIR6462
peu-miR6462b	UCUUAUGCGUUUUUGUCUCU	20	ptc-miR6462e/f	MIR6462
peu-miR6469	UGGCAGAAAAGGAUUCGUUUA	21	ptc-miR6469
peu-miR6471	UUUGGGAUCAUCAGGACAGCC	21	ptc-miR6471
peu-miR6474	UGUUCAGAUCAGUAGAUAGCA	21	ptc-miR6474
peu-miR6476	UCAGUGGAGAUGAAACAUGA	20	ptc-miR6476a-c	MIR6476
peu-miR6477	UGAACAGUAGACGUGAAUUAU	21	ptc-miR6477
peu-miR6478	CCGACCUUAGCUCAGUUGGUG	21	ptc-miR6478
peu-miR7812	CUGUUAUGAAUUGAUGGAGUG	21	ptc-miR7812
peu-miR7813	UGGUAAUGCAAGUGUUGCUAA	21	ptc-miR7813
peu-miR7814	UAGAUUGUUUUUAUGCUUUGA	21	ptc-miR7814
peu-miR7816	AAUGUUGUUAUUAACACUGUA	21	ptc-miR7816
peu-miR7819	UCUUGAGAACAUGAUGAAUCG	21	ptc-miR7819
peu-miR7823	UUGCAUGCAUGAACUUGAAAU	21	ptc-miR7823
peu-miR7825	UUGAAGAAAGGUAGACAGAUAG	22	ptc-miR7825
peu-miR7826	UUACCAAGUUUCAAAUUCUCA	21	ptc-miR7826
peu-miR7827	GCUAGGACCAAGUUUUUUGGA	21	ptc-miR7827
peu-miR7829	ACACAGAAACUCCAAGCCCAC	21	ptc-miR7829
peu-miR7831	UACAUGUAGAGACCACCAAAC	21	ptc-miR7831
peu-miR7833	UAAUUAGAACUCAUACUAGAC	21	ptc-miR7833
peu-miR7834	UAAUAAAAUCUCGACUAUUAU	21	ptc-miR7834
peu-miR7840	CAAGGAGUAAUUAGUGACAUC	21	ptc-miR7840
peu-miR827	UUAGAUGACCAUCAACGAAAA	21	ptc-miR827
peu-miR828	UCUUGCUCAAAUGAGUAUUCCA	22	ptc-miR828a/b-5p	MIR828
