# Supplementary material for: Genome-Wide Analysis of MicroRNA Responses to the Phytohormone Abscisic Acid in Populus euphratica
Source: Front Plant Sci. 2016 Aug 17;7:1184. doi: 10.3389/fpls.2016.01184 (PMC4988358; doi:10.3389/fpls.2016.01184)
Supplement: Supplementary file 3 [file Table3.XLSX]

## Sheet: Sheet1
Supplementary Data 3 conversation and novel miRNA readcount and TPM of all 9 libraies
	readcount										TPM
	CL1	CL2	CL3	SL1	SL2	SL3	LL1	LL2	LL3	total	CL1	CL2	CL3	SL1	SL2	SL3	LL1	LL2	LL3
miR-n1	9558	53716	96545	92246	92498	56314	94267	44568	183660	723372	29284.1	44547.4	80750.7	75119	90502.2	50194.5	77053.7	39294.9	137117
miR-n2	914	2306	1479	795	637	538	407	433	512	8021	2800.34	1912.4	1237.04	647.395	623.256	479.537	332.681	381.769	382.249
miR-n3	5	20	29	39	34	20	35	36	50	268	15.3192	16.5863	24.2557	31.759	33.2664	17.8266	28.6089	31.7406	37.329
miR-n4	0	3	10	2	2	4	5	1	1	28	0	2.48794	8.36405	1.62867	1.95685	3.56533	4.08699	0.881684	0.746579
miR-n5	15	30	11	17	27	23	21	58	81	283	45.9575	24.8794	9.20046	13.8437	26.4174	20.5006	17.1654	51.1377	60.4729
miR-n6	2	2	7	0	4	3	5	6	5	34	6.12767	1.65863	5.85484	0	3.91369	2.674	4.08699	5.29011	3.7329
miR-n7	1	10	9	6	7	5	7	15	8	68	3.06383	8.29314	7.52765	4.886	6.84896	4.45666	5.72179	13.2253	5.97263
miR-n8	3	10	5	4	6	4	4	8	1	45	9.1915	8.29314	4.18203	3.25733	5.87054	3.56533	3.26959	7.05347	0.746579
miR-n9	66	352	456	513	270	390	312	356	467	3182	202.213	291.919	381.401	417.753	264.174	347.619	255.028	313.88	348.653
miR-n10	42	286	477	567	366	426	250	205	172	2791	128.681	237.184	398.965	461.727	358.103	379.707	204.349	180.745	128.412
miR-n11	3	24	12	43	54	32	72	53	51	344	9.1915	19.9035	10.0369	35.0163	52.8349	28.5226	58.8527	46.7293	38.0755
miR-n12	23	87	120	96	77	76	111	159	119	868	70.4682	72.1503	100.369	78.176	75.3386	67.7412	90.7312	140.188	88.8429
miR-n13	2	3	3	15	13	9	21	25	32	123	6.12767	2.48794	2.50922	12.215	12.7195	8.02199	17.1654	22.0421	23.8905
miR-n14	0	0	2	2	0	1	0	0	0	5	0	0	1.67281	1.62867	0	0.891332	0	0	0
miR-n15	20	93	131	199	120	97	101	89	153	1003	61.2767	77.1262	109.569	162.052	117.411	86.4592	82.5572	78.4699	114.227
miR-n16	1	7	1	2	2	2	2	3	1	21	3.06383	5.8052	0.836405	1.62867	1.95685	1.78266	1.6348	2.64505	0.746579
miR-n17	1	4	0	2	2	3	2	0	2	16	3.06383	3.31726	0	1.62867	1.95685	2.674	1.6348	0	1.49316
miR-n18	3	22	53	49	56	43	45	16	39	326	9.1915	18.2449	44.3295	39.9023	54.7917	38.3273	36.7829	14.1069	29.1166
miR-n19	1	17	9	62	52	45	9	4	9	208	3.06383	14.0983	7.52765	50.4887	50.878	40.1099	7.35658	3.52674	6.71921
miR-n20	97	318	172	148	255	170	171	237	246	1814	297.192	263.722	143.862	120.521	249.498	151.526	139.775	208.959	183.658
miR-n21	0	0	2	3	1	1	1	2	2	12	0	0	1.67281	2.443	0.978424	0.891332	0.817398	1.76337	1.49316
miR-n22	0	0	0	3	2	1	5	2	3	16	0	0	0	2.443	1.95685	0.891332	4.08699	1.76337	2.23974
miR-n23	10	17	10	12	7	3	12	12	15	98	30.6383	14.0983	8.36405	9.772	6.84896	2.674	9.80878	10.5802	11.1987
miR-n24	29	41	40	20	16	22	32	37	15	252	88.8512	34.0019	33.4562	16.2867	15.6548	19.6093	26.1567	32.6223	11.1987
miR-n25	79	274	329	525	413	513	360	462	495	3450	242.043	227.232	275.177	427.525	404.089	457.253	294.263	407.338	369.557
miR-n26	78	210	343	188	121	211	130	72	104	1457	238.979	174.156	286.887	153.095	118.389	188.071	106.262	63.4813	77.6442
miR-n27	1	1	0	2	2	2	0	1	3	12	3.06383	0.829314	0	1.62867	1.95685	1.78266	0	0.881684	2.23974
miR-n28	21	116	183	89	61	80	69	58	66	743	64.3405	96.2005	153.062	72.4757	59.6838	71.3065	56.4005	51.1377	49.2742
miR-n29	42	191	69	94	95	90	204	143	239	1167	128.681	158.399	57.7119	76.5474	92.9502	80.2199	166.749	126.081	178.432
miR-n30	0	1	4	1	1	0	4	3	10	24	0	0.829314	3.34562	0.814334	0.978424	0	3.26959	2.64505	7.46579
miR-n31	10	63	79	47	46	26	93	83	174	621	30.6383	52.2468	66.076	38.2737	45.0075	23.1746	76.018	73.1798	129.905
miR-n32	54	127	139	52	43	65	21	26	56	583	165.447	105.323	116.26	42.3453	42.0722	57.9366	17.1654	22.9238	41.8084
miR-n33	9	40	42	23	31	32	44	46	60	327	27.5745	33.1726	35.129	18.7297	30.3311	28.5226	35.9655	40.5575	44.7948
miR-n34	60	82	99	71	78	124	34	27	10	585	183.83	68.0038	82.8041	57.8177	76.317	110.525	27.7915	23.8055	7.46579
miR-n35	6	22	26	17	4	21	9	9	3	117	18.383	18.2449	21.7465	13.8437	3.91369	18.718	7.35658	7.93516	2.23974
miR-n36	5	26	13	21	17	16	25	11	35	169	15.3192	21.5622	10.8733	17.101	16.6332	14.2613	20.4349	9.69853	26.1303
miR-n37	0	3	1	16	9	3	14	10	47	103	0	2.48794	0.836405	13.0293	8.80581	2.674	11.4436	8.81684	35.0892
miR-n38	3	9	3	7	8	6	2	2	1	41	9.1915	7.46383	2.50922	5.70034	7.82739	5.34799	1.6348	1.76337	0.746579
miR-n39	387	1653	1507	1991	1490	1317	941	896	1813	11995	1185.7	1370.86	1260.46	1621.34	1457.85	1173.88	769.171	789.989	1353.55
miR-n40	0	8	9	14	10	9	8	16	17	91	0	6.63451	7.52765	11.4007	9.78424	8.02199	6.53918	14.1069	12.6918
miR-n41	2	7	1	5	9	3	4	4	11	46	6.12767	5.8052	0.836405	4.07167	8.80581	2.674	3.26959	3.52674	8.21237
miR-n42	0	2	5	7	6	5	6	5	7	43	0	1.65863	4.18203	5.70034	5.87054	4.45666	4.90439	4.40842	5.22605
miR-n43	0	0	5	4	1	1	2	2	1	16	0	0	4.18203	3.25733	0.978424	0.891332	1.6348	1.76337	0.746579
miR-n44	4	14	19	12	8	7	15	5	6	90	12.2553	11.6104	15.8917	9.772	7.82739	6.23932	12.261	4.40842	4.47948
miR-n45	1	3	6	7	4	2	1	1	5	30	3.06383	2.48794	5.01843	5.70034	3.91369	1.78266	0.817398	0.881684	3.7329
miR-n46	0	1	0	1	0	1	0	1	1	5	0	0.829314	0	0.814334	0	0.891332	0	0.881684	0.746579
miR-n47	2	7	14	8	4	21	9	5	10	80	6.12767	5.8052	11.7097	6.51467	3.91369	18.718	7.35658	4.40842	7.46579
miR-n48	345	2675	3896	3194	2689	2563	3112	2278	3460	24212	1057.02	2218.42	3258.63	2600.98	2630.98	2284.48	2543.74	2008.48	2583.16
miR-n49	4	6	1	3	5	2	15	12	17	65	12.2553	4.97589	0.836405	2.443	4.89212	1.78266	12.261	10.5802	12.6918
miR-n50	0	3	2	0	1	2	2	0	0	10	0	2.48794	1.67281	0	0.978424	1.78266	1.6348	0	0
miR-n51	3	1	6	6	1	1	14	19	25	76	9.1915	0.829314	5.01843	4.886	0.978424	0.891332	11.4436	16.752	18.6645
miR-n52	0	0	0	1	0	0	0	0	0	1	0	0	0	0.814334	0	0	0	0	0
miR-n53	0	3	3	1	0	1	2	1	2	13	0	2.48794	2.50922	0.814334	0	0.891332	1.6348	0.881684	1.49316
miR-n54	0	0	0	0	1	0	1	2	2	6	0	0	0	0	0.978424	0	0.817398	1.76337	1.49316
miR-n55	0	6	7	5	5	3	6	3	4	39	0	4.97589	5.85484	4.07167	4.89212	2.674	4.90439	2.64505	2.98632
miR-n56	0	3	2	7	4	2	5	13	7	43	0	2.48794	1.67281	5.70034	3.91369	1.78266	4.08699	11.4619	5.22605
miR-n57	0	2	3	4	4	4	5	7	9	38	0	1.65863	2.50922	3.25733	3.91369	3.56533	4.08699	6.17179	6.71921
miR-n58	133	1511	2104	5213	5339	4655	6298	4295	7398	36946	407.49	1253.09	1759.8	4245.12	5223.8	4149.15	5147.97	3786.83	5523.19
miR-n59	7	11	12	0	1	4	1	4	0	40	21.4468	9.12246	10.0369	0	0.978424	3.56533	0.817398	3.52674	0
miR-n60	3	2	2	3	0	3	5	3	4	25	9.1915	1.65863	1.67281	2.443	0	2.674	4.08699	2.64505	2.98632
miR-n61	0	3	3	3	5	6	6	2	6	34	0	2.48794	2.50922	2.443	4.89212	5.34799	4.90439	1.76337	4.47948
miR-n62	1	0	1	6	4	10	1	1	0	24	3.06383	0	0.836405	4.886	3.91369	8.91332	0.817398	0.881684	0
miR-n63	0	0	1	1	0	1	4	2	3	12	0	0	0.836405	0.814334	0	0.891332	3.26959	1.76337	2.23974
miR-n64	0	1	3	6	1	3	3	2	3	22	0	0.829314	2.50922	4.886	0.978424	2.674	2.45219	1.76337	2.23974
miR-n65	748	4769	4945	1227	839	940	999	899	2508	17874	2291.75	3955	4136.02	999.187	820.897	837.852	816.581	792.634	1872.42
miR-n66	0	0	0	1	0	0	0	1	0	2	0	0	0	0.814334	0	0	0	0.881684	0
miR-n67	0	3	2	2	0	2	1	0	1	11	0	2.48794	1.67281	1.62867	0	1.78266	0.817398	0	0.746579
miR-n68	16	36	15	4	17	16	21	10	25	160	49.0213	29.8553	12.5461	3.25733	16.6332	14.2613	17.1654	8.81684	18.6645
miR-n69	2	2	6	3	3	3	1	1	0	21	6.12767	1.65863	5.01843	2.443	2.93527	2.674	0.817398	0.881684	0
miR-n70	0	1	2	2	0	0	3	5	4	17	0	0.829314	1.67281	1.62867	0	0	2.45219	4.40842	2.98632
miR-n71	1	1	1	0	0	0	1	0	4	8	3.06383	0.829314	0.836405	0	0	0	0.817398	0	2.98632
miR-n72	0	1	0	1	0	1	2	0	2	7	0	0.829314	0	0.814334	0	0.891332	1.6348	0	1.49316
miR-n73	2	5	7	5	1	3	2	1	2	28	6.12767	4.14657	5.85484	4.07167	0.978424	2.674	1.6348	0.881684	1.49316
miR-n74	59	142	138	125	91	112	191	144	207	1209	180.766	117.763	115.424	101.792	89.0365	99.8292	156.123	126.963	154.542
miR-n75	5	82	290	301	232	479	151	130	258	1928	15.3192	68.0038	242.557	245.114	226.994	426.948	123.427	114.619	192.617
miR-n76	416	2081	1072	1920	1208	1264	2032	1565	1885	13443	1274.55	1725.8	896.626	1563.52	1181.94	1126.64	1660.95	1379.84	1407.3
miR-n77	26	49	18	39	46	18	12	6	22	236	79.6597	40.6364	15.0553	31.759	45.0075	16.044	9.80878	5.29011	16.4247
miR-n78	0	27	49	26	22	33	31	25	56	269	0	22.3915	40.9838	21.1727	21.5253	29.4139	25.3393	22.0421	41.8084
miR-n79	2	22	24	11	11	13	11	10	10	114	6.12767	18.2449	20.0737	8.95767	10.7627	11.5873	8.99138	8.81684	7.46579
miR-n80	33	79	71	85	93	94	98	70	104	727	101.106	65.5158	59.3848	69.2184	90.9934	83.7852	80.105	61.7179	77.6442
miR-n81	102	351	289	192	160	212	372	417	436	2531	312.511	291.089	241.721	156.352	156.548	188.962	304.072	367.662	325.509
miR-n82	0	9	8	3	3	2	7	2	12	46	0	7.46383	6.69124	2.443	2.93527	1.78266	5.72179	1.76337	8.95895
miR-n83	0	1	2	4	1	5	5	2	2	22	0	0.829314	1.67281	3.25733	0.978424	4.45666	4.08699	1.76337	1.49316
miR-n84	10	22	19	34	29	25	19	10	49	217	30.6383	18.2449	15.8917	27.6873	28.3743	22.2833	15.5306	8.81684	36.5824
miR-n85	21	105	54	44	52	37	74	54	86	527	64.3405	87.078	45.1659	35.8307	50.878	32.9793	60.4874	47.6109	64.2058
miR-n86	2	3	7	0	0	0	1	8	5	26	6.12767	2.48794	5.85484	0	0	0	0.817398	7.05347	3.7329
miR-n87	72	287	222	49	63	42	32	15	45	827	220.596	238.013	185.682	39.9023	61.6407	37.4359	26.1567	13.2253	33.5961
miR-n88	358	893	555	417	206	339	849	859	922	5398	1096.85	740.578	464.205	339.577	201.555	302.161	693.971	757.367	688.346
miR-n89	249	861	1577	744	596	1430	875	821	664	7817	762.894	714.04	1319.01	605.864	583.14	1274.6	715.223	723.863	495.729
miR-n90	1045	6819	4061	5127	5925	4271	6651	8456	9073	51428	3201.71	5655.09	3396.64	4175.09	5797.16	3806.88	5436.51	7455.52	6773.71
miR-n91	3	4	12	180	138	162	117	119	154	889	9.1915	3.31726	10.0369	146.58	135.022	144.396	95.6356	104.92	114.973
miR-n92	0	1	2	3	1	1	1	0	1	10	0	0.829314	1.67281	2.443	0.978424	0.891332	0.817398	0	0.746579
miR-n93	0	4	4	3	4	1	2	1	4	23	0	3.31726	3.34562	2.443	3.91369	0.891332	1.6348	0.881684	2.98632
miR-n94	46	139	93	275	245	173	150	62	84	1267	140.936	115.275	77.7857	223.942	239.714	154.2	122.61	54.6644	62.7127
peu-miR1444a	16	62	55	37	24	31	38	41	26	330	49.0213	51.4175	46.0023	30.1303	23.4822	27.6313	31.0611	36.1491	19.4111
peu-miR1444b	15	20	29	20	11	43	31	29	36	234	45.9575	16.5863	24.2557	16.2867	10.7627	38.3273	25.3393	25.5688	26.8769
peu-miR1444c	6	11	17	10	5	11	9	14	12	95	18.383	9.12246	14.2189	8.14334	4.89212	9.80465	7.35658	12.3436	8.95895
peu-miR1446	6	18	29	48	48	52	41	57	75	374	18.383	14.9277	24.2557	39.088	46.9643	46.3493	33.5133	50.256	55.9934
peu-miR1447	1	9	6	6	8	1	0	2	8	41	3.06383	7.46383	5.01843	4.886	7.82739	0.891332	0	1.76337	5.97263
peu-miR1448	540	2497	3235	2903	2470	2915	2287	2206	2802	21855	1654.47	2070.8	2705.77	2364.01	2416.71	2598.23	1869.39	1945	2091.92
peu-miR156a	374	1768	1207	1302	936	1087	2714	2339	2536	14263	1145.87	1466.23	1009.54	1060.26	915.804	968.878	2218.42	2062.26	1893.32
peu-miR156b	879	4690	2861	2544	3709	2612	4242	5400	7514	34451	2693.11	3889.48	2392.95	2071.66	3628.97	2328.16	3467.4	4761.09	5609.8
peu-miR156c	1	3	0	9	2	1	7	5	3	31	3.06383	2.48794	0	7.329	1.95685	0.891332	5.72179	4.40842	2.23974
peu-miR159a	2732	30021	62307	62010	62197	78939	65194	89478	87944	540822	8370.39	24896.8	52113.9	50496.8	60855	70360.8	53289.4	78891.3	65657.2
peu-miR159b	0	0	1	0	0	0	1	1	1	4	0	0	0.836405	0	0	0	0.817398	0.881684	0.746579
peu-miR159c	0	3	4	3	5	0	2	5	11	33	0	2.48794	3.34562	2.443	4.89212	0	1.6348	4.40842	8.21237
peu-miR159d	0	2	3	0	1	1	1	2	3	13	0	1.65863	2.50922	0	0.978424	0.891332	0.817398	1.76337	2.23974
peu-miR160a-5p	13	26	63	43	40	60	42	47	40	374	39.8298	21.5622	52.6935	35.0163	39.1369	53.4799	34.3307	41.4392	29.8632
peu-miR160a-3p	19	40	35	17	35	27	15	22	17	227	58.2128	33.1726	29.2742	13.8437	34.2448	24.066	12.261	19.3971	12.6918
peu-miR160b-3p	89	357	128	193	311	128	290	215	585	2296	272.681	296.065	107.06	157.166	304.29	114.09	237.045	189.562	436.749
peu-miR160b-5p	93	173	267	303	221	333	420	618	469	2897	284.936	143.471	223.32	246.743	216.232	296.813	343.307	544.881	350.146
peu-miR160c	1	12	17	9	8	3	4	5	17	76	3.06383	9.95177	14.2189	7.329	7.82739	2.674	3.26959	4.40842	12.6918
peu-miR160c	0	0	0	1	0	1	0	1	0	3	0	0	0	0.814334	0	0.891332	0	0.881684	0
peu-miR162	259	1199	1391	1940	1416	1272	1360	1348	2237	12422	793.533	994.348	1163.44	1579.81	1385.45	1133.77	1111.66	1188.51	1670.1
peu-miR164a	29	187	166	320	378	301	625	668	499	3173	88.8512	155.082	138.843	260.587	369.844	268.291	510.874	588.965	372.543
peu-miR164b	0	0	0	1	0	0	0	1	0	2	0	0	0	0.814334	0	0	0	0.881684	0
peu-miR166a	3766	13701	14372	15707	11833	14549	13376	16840	19270	123414	11538.4	11362.4	12020.8	12790.7	11577.7	12968	10933.5	14847.6	14386.6
peu-miR166b	425	1659	1683	1708	1332	1516	1262	1344	1770	12699	1302.13	1375.83	1407.67	1390.88	1303.26	1351.26	1031.56	1184.98	1321.45
peu-miR167a	394	1721	1799	1422	1224	1327	1812	1520	1797	13016	1207.15	1427.25	1504.69	1157.98	1197.59	1182.8	1481.13	1340.16	1341.6
peu-miR167b	781	4031	4533	3304	2432	2709	3881	3355	3865	28891	2392.85	3342.97	3791.42	2690.56	2379.53	2414.62	3172.32	2958.05	2885.53
peu-miR167c-3p	118	351	224	184	125	164	277	316	291	2050	361.532	291.089	187.355	149.837	122.303	146.178	226.419	278.612	217.255
peu-miR167c-5p	1174	5583	5899	4474	3441	4264	6127	5631	5861	42454	3596.94	4630.06	4933.95	3643.33	3366.76	3800.64	5008.2	4964.76	4375.7
peu-miR168-3p	544	1841	2021	1228	932	1248	1052	1270	1118	11254	1666.73	1526.77	1690.37	1000	911.891	1112.38	859.903	1119.74	834.676
peu-miR168-5p	143	534	451	331	317	367	321	589	385	3438	438.128	442.854	377.219	269.544	310.16	327.119	262.385	519.312	287.433
peu-miR169a	0	0	1	0	0	0	1	0	0	2	0	0	0.836405	0	0	0	0.817398	0	0
peu-miR169aa	19	31	31	26	37	50	27	40	18	279	58.2128	25.7087	25.9286	21.1727	36.2017	44.5666	22.0697	35.2674	13.4384
peu-miR169ab	2	1	2	7	3	8	3	7	3	36	6.12767	0.829314	1.67281	5.70034	2.93527	7.13065	2.45219	6.17179	2.23974
peu-miR169b	0	1	0	0	0	1	3	4	1	10	0	0.829314	0	0	0	0.891332	2.45219	3.52674	0.746579
peu-miR169c	1	0	2	0	2	2	1	1	0	9	3.06383	0	1.67281	0	1.95685	1.78266	0.817398	0.881684	0
peu-miR169d	0	1	1	0	0	0	1	0	0	3	0	0.829314	0.836405	0	0	0	0.817398	0	0
peu-miR169e-3p	13	24	7	6	4	6	9	7	9	85	39.8298	19.9035	5.85484	4.886	3.91369	5.34799	7.35658	6.17179	6.71921
peu-miR169e-5p	1	3	1	1	1	2	1	3	1	14	3.06383	2.48794	0.836405	0.814334	0.978424	1.78266	0.817398	2.64505	0.746579
peu-miR169f	0	1	0	0	0	0	0	1	0	2	0	0.829314	0	0	0	0	0	0.881684	0
peu-miR169g	1	0	2	0	2	2	1	1	0	9	3.06383	0	1.67281	0	1.95685	1.78266	0.817398	0.881684	0
peu-miR169h	13	22	18	32	26	29	34	18	50	242	39.8298	18.2449	15.0553	26.0587	25.439	25.8486	27.7915	15.8703	37.329
peu-miR169i	0	1	0	0	0	0	0	1	0	2	0	0.829314	0	0	0	0	0	0.881684	0
peu-miR169j	0	0	2	0	0	0	1	0	0	3	0	0	1.67281	0	0	0	0.817398	0	0
peu-miR169k	0	0	0	0	0	0	1	1	0	2	0	0	0	0	0	0	0.817398	0.881684	0
peu-miR171a-3p	0	4	5	5	2	2	6	6	8	38	0	3.31726	4.18203	4.07167	1.95685	1.78266	4.90439	5.29011	5.97263
peu-miR171a-5p	3	8	4	6	1	6	2	6	5	41	9.1915	6.63451	3.34562	4.886	0.978424	5.34799	1.6348	5.29011	3.7329
peu-miR171b	2	4	10	12	5	15	6	6	4	64	6.12767	3.31726	8.36405	9.772	4.89212	13.37	4.90439	5.29011	2.98632
peu-miR171c-3p	22	80	123	82	65	94	56	24	38	584	67.4043	66.3451	102.878	66.7754	63.5975	83.7852	45.7743	21.1604	28.37
peu-miR171c-5p	2	1	2	0	0	2	0	0	0	7	6.12767	0.829314	1.67281	0	0	1.78266	0	0	0
peu-miR171d	10	12	13	2	3	11	4	5	2	62	30.6383	9.95177	10.8733	1.62867	2.93527	9.80465	3.26959	4.40842	1.49316
peu-miR171e-3p	4	30	17	37	34	33	21	26	32	234	12.2553	24.8794	14.2189	30.1303	33.2664	29.4139	17.1654	22.9238	23.8905
peu-miR171e-5p	0	1	10	7	5	3	4	6	6	42	0	0.829314	8.36405	5.70034	4.89212	2.674	3.26959	5.29011	4.47948
peu-miR172a-3p	416	1267	933	1056	659	1094	1426	1127	484	8462	1274.55	1050.74	780.366	859.936	644.781	975.117	1165.61	993.658	361.344
peu-miR172a-5p	4	7	1	5	3	5	8	12	6	51	12.2553	5.8052	0.836405	4.07167	2.93527	4.45666	6.53918	10.5802	4.47948
peu-miR172b	21	84	38	66	28	43	48	64	36	428	64.3405	69.6624	31.7834	53.746	27.3959	38.3273	39.2351	56.4278	26.8769
peu-miR172c-3p	2	8	2	8	7	8	8	7	5	55	6.12767	6.63451	1.67281	6.51467	6.84896	7.13065	6.53918	6.17179	3.7329
peu-miR172c-5p	0	0	0	0	0	1	1	2	0	4	0	0	0	0	0	0.891332	0.817398	1.76337	0
peu-miR172d	1	0	0	0	0	0	0	0	0	1	3.06383	0	0	0	0	0	0	0	0
peu-miR2111	4	11	18	16	9	18	9	6	8	99	12.2553	9.12246	15.0553	13.0293	8.80581	16.044	7.35658	5.29011	5.97263
peu-miR319a	148	597	647	957	958	842	596	526	849	6120	453.447	495.101	541.154	779.317	937.33	750.501	487.169	463.766	633.846
peu-miR319b	142	651	681	860	886	881	476	460	682	5719	435.064	539.884	569.592	700.327	866.883	785.263	389.081	405.575	509.167
peu-miR3627	400	1159	752	411	708	657	912	1011	917	6927	1225.53	961.175	628.977	334.691	692.724	585.605	745.467	891.383	684.613
peu-miR390-5p	5	27	14	34	24	17	38	23	38	220	15.3192	22.3915	11.7097	27.6873	23.4822	15.1526	31.0611	20.2787	28.37
peu-miR390-3p	2	4	5	7	1	7	8	3	2	39	6.12767	3.31726	4.18203	5.70034	0.978424	6.23932	6.53918	2.64505	1.49316
peu-miR393-3p	10	40	44	46	30	37	39	32	32	310	30.6383	33.1726	36.8018	37.4593	29.3527	32.9793	31.8785	28.2139	23.8905
peu-miR393-5p	60	177	248	122	122	242	176	162	108	1417	183.83	146.789	207.428	99.3487	119.368	215.702	143.862	142.833	80.6306
peu-miR394	180	370	572	817	540	994	894	733	348	5448	551.49	306.846	478.424	665.311	528.349	885.984	730.754	646.275	259.81
peu-miR395a	1	4	4	14	13	13	35	53	62	199	3.06383	3.31726	3.34562	11.4007	12.7195	11.5873	28.6089	46.7293	46.2879
peu-miR395b	239	1300	913	1314	904	1099	2708	8506	4744	21727	732.256	1078.11	763.638	1070.03	884.495	979.574	2213.51	7499.61	3541.77
peu-miR396a	847	3959	7873	6043	5398	7085	6975	6974	8004	53158	2595.07	3283.26	6585.02	4921.02	5281.53	6315.09	5701.35	6148.87	5975.62
peu-miR396b-5p	1539	9226	16625	14582	10917	13948	14228	13614	16204	110883	4715.24	7651.25	13905.2	11874.6	10681.4	12432.3	11629.9	12003.2	12097.6
peu-miR396b-3p	3152	9986	3544	3166	5049	3075	4694	3609	5243	41518	9657.2	8281.53	2964.22	2578.18	4940.06	2740.85	3836.87	3182	3914.31
peu-miR396c	44	218	213	273	184	226	254	232	267	1911	134.809	180.791	178.154	222.313	180.03	201.441	207.619	204.551	199.337
peu-miR396d-3p	11	49	18	29	46	38	63	30	21	305	33.7022	40.6364	15.0553	23.6157	45.0075	33.8706	51.4961	26.4505	15.6782
peu-miR396d-5p	90	494	558	739	578	590	724	490	713	4976	275.745	409.681	466.714	601.793	565.529	525.886	591.796	432.025	532.311
peu-miR398a	1	6	3	1	0	3	4	1	2	21	3.06383	4.97589	2.50922	0.814334	0	2.674	3.26959	0.881684	1.49316
peu-miR398b	111	615	579	1242	811	1000	821	731	788	6698	340.085	510.028	484.279	1011.4	793.502	891.332	671.084	644.511	588.304
peu-miR399a	0	0	0	0	0	0	1	1	0	2	0	0	0	0	0	0	0.817398	0.881684	0
peu-miR399b	1	4	2	0	2	2	1	2	0	14	3.06383	3.31726	1.67281	0	1.95685	1.78266	0.817398	1.76337	0
peu-miR399c	24	66	44	49	45	62	178	193	192	853	73.532	54.7347	36.8018	39.9023	44.0291	55.2626	145.497	170.165	143.343
peu-miR403-3p	216	1177	2616	2296	1543	2092	1288	931	1105	13264	661.788	976.103	2188.04	1869.71	1509.71	1864.67	1052.81	820.848	824.97
peu-miR403-5p	65	337	310	239	215	173	292	164	355	2150	199.149	279.479	259.286	194.626	210.361	154.2	238.68	144.596	265.036
peu-miR408-3p	30	128	137	295	208	184	185	121	177	1465	91.915	106.152	114.587	240.228	203.512	164.005	151.219	106.684	132.145
peu-miR408-5p	16	55	36	99	140	67	70	42	76	601	49.0213	45.6123	30.1106	80.619	136.979	59.7192	57.2179	37.0307	56.74
peu-miR472a	652	2929	4080	3826	2963	3939	2274	2090	2449	25202	1997.62	2429.06	3412.53	3115.64	2899.07	3510.96	1858.76	1842.72	1828.37
peu-miR472b	802	4078	6868	6745	5348	7915	4885	5206	5695	47542	2457.19	3381.94	5744.43	5492.68	5232.61	7054.89	3992.99	4590.05	4251.77
peu-miR473-3p	88	318	191	328	177	187	301	218	277	2085	269.617	263.722	159.753	267.101	173.181	166.679	246.037	192.207	206.802
peu-miR473-5p	91	175	90	126	85	143	144	161	72	1087	278.809	145.13	75.2765	102.606	83.166	127.46	117.705	141.951	53.7537
peu-miR474	0	0	0	1	0	0	0	0	0	1	0	0	0	0.814334	0	0	0	0	0
peu-miR475a-3p	96	442	861	792	684	892	771	787	825	6150	294.128	366.557	720.145	644.952	669.242	795.068	630.214	693.886	615.928
peu-miR475a-5p	39	279	244	121	138	96	412	354	498	2181	119.489	231.379	204.083	98.5344	135.022	85.5679	336.768	312.116	371.796
peu-miR475b	0	0	2	0	0	0	1	1	3	7	0	0	1.67281	0	0	0	0.817398	0.881684	2.23974
peu-miR475c	0	2	7	7	7	12	3	3	4	45	0	1.65863	5.85484	5.70034	6.84896	10.696	2.45219	2.64505	2.98632
peu-miR476	3	20	42	24	21	30	21	14	21	196	9.1915	16.5863	35.129	19.544	20.5469	26.74	17.1654	12.3436	15.6782
peu-miR477a-3p	18	57	21	35	24	27	72	72	61	387	55.149	47.2709	17.5645	28.5017	23.4822	24.066	58.8527	63.4813	45.5413
peu-miR477a-5p	6	9	9	22	19	22	22	28	27	164	18.383	7.46383	7.52765	17.9153	18.59	19.6093	17.9828	24.6872	20.1576
peu-miR477b	11	36	46	49	31	58	32	44	23	330	33.7022	29.8553	38.4746	39.9023	30.3311	51.6972	26.1567	38.7941	17.1713
peu-miR478a	0	1	0	0	0	0	0	0	0	1	0	0.829314	0	0	0	0	0	0	0
peu-miR478b	0	0	0	1	0	0	0	1	0	2	0	0	0	0.814334	0	0	0	0.881684	0
peu-miR478c	4	2	5	4	6	3	8	4	3	39	12.2553	1.65863	4.18203	3.25733	5.87054	2.674	6.53918	3.52674	2.23974
peu-miR478d	0	4	3	4	4	3	3	0	3	24	0	3.31726	2.50922	3.25733	3.91369	2.674	2.45219	0	2.23974
peu-miR481a	0	0	0	0	0	1	0	0	0	1	0	0	0	0	0	0.891332	0	0	0
peu-miR481b	0	1	0	1	0	2	1	0	0	5	0	0.829314	0	0.814334	0	1.78266	0.817398	0	0
peu-miR482a.1	5	14	13	16	14	15	11	13	14	115	15.3192	11.6104	10.8733	13.0293	13.6979	13.37	8.99138	11.4619	10.4521
peu-miR482a.2	664	2338	2308	2371	1904	2228	1256	1390	1481	15940	2034.38	1938.94	1930.42	1930.78	1862.92	1985.89	1026.65	1225.54	1105.68
peu-miR482b-3p	12	108	189	160	143	124	142	150	184	1212	36.766	89.5659	158.081	130.293	139.915	110.525	116.071	132.253	137.371
peu-miR482b-5p	2	32	15	19	8	8	13	20	13	130	6.12767	26.5381	12.5461	15.4723	7.82739	7.13065	10.6262	17.6337	9.70553
peu-miR482c-3p	170	701	900	594	491	544	476	501	556	4933	520.852	581.349	752.765	483.714	480.406	484.885	389.081	441.724	415.098
peu-miR482c-5p	0	0	0	0	0	0	0	1	0	1	0	0	0	0	0	0	0	0.881684	0
peu-miR482d	78	276	228	238	238	244	258	269	277	2106	238.979	228.891	190.7	193.811	232.865	217.485	210.889	237.173	206.802
peu-miR530a	85	242	295	262	150	246	307	272	187	2046	260.426	200.694	246.739	213.355	146.764	219.268	250.941	239.818	139.61
peu-miR530b	11	41	27	39	30	60	47	42	36	333	33.7022	34.0019	22.5829	31.759	29.3527	53.4799	38.4177	37.0307	26.8769
peu-miR6421	128	1035	912	147	162	126	2393	1620	2442	8965	392.171	858.34	762.801	119.707	158.505	112.308	1956.03	1428.33	1823.15
peu-miR6424	7	12	7	8	8	9	25	14	14	104	21.4468	9.95177	5.85484	6.51467	7.82739	8.02199	20.4349	12.3436	10.4521
peu-miR6425-3p	0	0	0	3	0	0	0	0	1	4	0	0	0	2.443	0	0	0	0	0.746579
peu-miR6425-5p	1	0	3	3	4	2	0	0	2	15	3.06383	0	2.50922	2.443	3.91369	1.78266	0	0	1.49316
peu-miR6430	5	27	54	35	35	33	44	40	42	315	15.3192	22.3915	45.1659	28.5017	34.2448	29.4139	35.9655	35.2674	31.3563
peu-miR6431	0	0	0	0	0	0	1	0	0	1	0	0	0	0	0	0	0.817398	0	0
peu-miR6438	1	3	5	3	1	7	0	4	3	27	3.06383	2.48794	4.18203	2.443	0.978424	6.23932	0	3.52674	2.23974
peu-miR6440	0	0	0	2	0	0	1	0	0	3	0	0	0	1.62867	0	0	0.817398	0	0
peu-miR6445	40	297	349	461	542	414	364	351	770	3588	122.553	246.306	291.905	375.408	530.306	369.011	297.533	309.471	574.866
peu-miR6448	4	62	55	43	39	30	37	31	122	423	12.2553	51.4175	46.0023	35.0163	38.1585	26.74	30.2437	27.3322	91.0827
peu-miR6456	0	0	1	0	0	0	0	0	0	1	0	0	0.836405	0	0	0	0	0	0
peu-miR6457a	1	15	27	34	18	22	30	38	42	227	3.06383	12.4397	22.5829	27.6873	17.6116	19.6093	24.5219	33.504	31.3563
peu-miR6457b	2	18	28	43	28	19	25	14	26	203	6.12767	14.9277	23.4193	35.0163	27.3959	16.9353	20.4349	12.3436	19.4111
peu-miR6461	0	1	2	1	3	0	1	0	1	9	0	0.829314	1.67281	0.814334	2.93527	0	0.817398	0	0.746579
peu-miR6462a-3p	0	10	24	5	7	4	0	0	1	51	0	8.29314	20.0737	4.07167	6.84896	3.56533	0	0	0.746579
peu-miR6462a-5p	1	2	3	0	0	0	0	1	0	7	3.06383	1.65863	2.50922	0	0	0	0	0.881684	0
peu-miR6462b	6	39	81	10	11	8	5	8	6	174	18.383	32.3433	67.7488	8.14334	10.7627	7.13065	4.08699	7.05347	4.47948
peu-miR6469	0	1	0	0	0	0	0	0	0	1	0	0.829314	0	0	0	0	0	0	0
peu-miR6471	9	59	90	61	51	32	90	52	187	631	27.5745	48.9295	75.2765	49.6744	49.8996	28.5226	73.5658	45.8476	139.61
peu-miR6474	3	7	12	6	10	13	16	17	22	106	9.1915	5.8052	10.0369	4.886	9.78424	11.5873	13.0784	14.9886	16.4247
peu-miR6476	4	7	0	0	5	0	6	1	8	31	12.2553	5.8052	0	0	4.89212	0	4.90439	0.881684	5.97263
peu-miR6477	0	0	0	0	0	0	0	1	0	1	0	0	0	0	0	0	0	0.881684	0
peu-miR6478	881	2498	778	1070	906	1023	912	540	1120	9728	2699.24	2071.63	650.723	871.337	886.452	911.832	745.467	476.109	836.169
peu-miR7812	2	13	7	7	7	2	15	7	8	68	6.12767	10.7811	5.85484	5.70034	6.84896	1.78266	12.261	6.17179	5.97263
peu-miR7813	0	2	5	5	2	5	2	6	4	31	0	1.65863	4.18203	4.07167	1.95685	4.45666	1.6348	5.29011	2.98632
peu-miR7814	1	13	38	29	21	44	15	16	19	196	3.06383	10.7811	31.7834	23.6157	20.5469	39.2186	12.261	14.1069	14.185
peu-miR7816	0	1	3	0	0	4	1	1	1	11	0	0.829314	2.50922	0	0	3.56533	0.817398	0.881684	0.746579
peu-miR7819	1	0	0	0	0	0	0	0	1	2	3.06383	0	0	0	0	0	0	0	0.746579
peu-miR7823	0	6	14	4	2	4	3	6	11	50	0	4.97589	11.7097	3.25733	1.95685	3.56533	2.45219	5.29011	8.21237
peu-miR7825	0	1	0	3	3	1	2	7	6	23	0	0.829314	0	2.443	2.93527	0.891332	1.6348	6.17179	4.47948
peu-miR7826	0	0	0	0	0	0	0	0	1	1	0	0	0	0	0	0	0	0	0.746579
peu-miR7827	0	0	0	1	0	1	0	1	0	3	0	0	0	0.814334	0	0.891332	0	0.881684	0
peu-miR7829	1	4	4	10	3	2	0	2	1	27	3.06383	3.31726	3.34562	8.14334	2.93527	1.78266	0	1.76337	0.746579
peu-miR7831	0	2	2	3	0	2	2	6	0	17	0	1.65863	1.67281	2.443	0	1.78266	1.6348	5.29011	0
peu-miR7833	0	0	1	0	1	0	2	1	0	5	0	0	0.836405	0	0.978424	0	1.6348	0.881684	0
peu-miR7834	0	0	1	2	4	6	5	0	0	18	0	0	0.836405	1.62867	3.91369	5.34799	4.08699	0	0
peu-miR7840	1	4	6	6	3	7	5	10	4	46	3.06383	3.31726	5.01843	4.886	2.93527	6.23932	4.08699	8.81684	2.98632
peu-miR827	96	419	859	307	274	436	230	345	256	3222	294.128	347.483	718.472	250	268.088	388.621	188.002	304.181	191.124
peu-miR828	2	3	1	5	1	9	5	4	6	36	6.12767	2.48794	0.836405	4.07167	0.978424	8.02199	4.08699	3.52674	4.47948
