# Supplementary material for: Genome-Wide Analysis of MicroRNA Responses to the Phytohormone Abscisic Acid in Populus euphratica
Source: Front Plant Sci. 2016 Aug 17;7:1184. doi: 10.3389/fpls.2016.01184 (PMC4988358; doi:10.3389/fpls.2016.01184)
Supplement: Supplementary file 4 [file Table4.XLSX]

## Sheet: Sheet1
Supplementary Data 4 summary of novel miRNA information
	star tatol readcount	star sequences	sequences	arm	length	location		stand	stem-loop sequences	structure	MEF(kcal/mol)	length	GC%	MEFI
miR-n1	8	aucccgcgaccggacucca	gguaguucgaucguggaauu	5p	20	scaffold212.1	164770..165087	-	gguaguucgaucguggaauuucuuucuuucuguauuucuggaauaugagugugcgacuuguuauaauggauccuauugauaauacagaaaaugggucugucaucuuaucuugauagagaugguuuuugacuucgucagauauuuauucuaguaucuggagcacguaauauaugaaauagauuacgaaauauuagagcuaugauucauacuuaacuuaauauucaaaucccgcgaccggacucca	((.((((((.((((((.((((.....((((.(((..((((..(((((..(((((....(((((((((((...))))).))))))((((((..(..(((((((........)))))))..)..))))))......(((((((((......))))))))).)))))...)))))....)))).))))))).....(((.((((...)))))))............)))).)))))).)))))))).	-57.8	244	0.344262	0.688095
miR-n2	564	cucggaccaggcuucauuccc	gggaauguagccugacucgaga	5p	22	scaffold193.1	413388..413706	+	gggaauguagccugacucgagaaaacagguaaacugaaggaauggccggaguuuaagaguucucucggaccaggcuucauuccc	(((((((.((((((..((((((.(((...((((((...((.....))..))))))...))).))))))..)))))).)))))))	-38.4	84	0.5	0.914286
miR-n3			uggugccacgcugcgugcgac	3p	21	scaffold37.1	516773..517091	+	cgcucgccagcguugcaccaccaaaacuuucagaaguugugauggugccacgcugcgugcgac	(((.(((.(((((.((((((.((.(((((....))))).)).)))))).)))))))).)))..	-33.7	63	0.587302	0.910811
miR-n4	18	ucacacaauuauuaagacuaa	uuagucuuaauaauuguguga	5p	21	scaffold31.1	2793542..2793860	+	uuagucuuaauaauugugugauucucauauauauauauauauauauauauauauggcaaucacacaauuauuaagacuaa	.((((((((((((((((((((((.((((((((((((((....)))))))))))))).)))))))))))))))))))))).	-44	80	0.1875	2.93333
miR-n5	24	ucugccuggcucccugaaugccau	gcaugaggggagucacgcagg	3p	21	scaffold142.1	139420..139738	+	ucugccuggcucccugaaugccaucuaggaagcuugucaaagaguguuggcaaccucucuaacuggcaugaggggagucacgcagg	.((((.(((((((((..((((((..(((..((.(((((((......))))))).))..)))..))))))..))))))))).)))).	-46.6	86	0.546512	0.991489
miR-n6			ucauuugagcaagaaauauu	3p	20	scaffold118.1	597507..597824	-	uguuucuugcucaaaugaguauuccaacaacaguagccuuuugaacaagaacauauguuuuugccuugcaugauuaugauguugcagauaucuacuguuucugagaugcucauuugagcaagaaauauu	((((((((((((((((((((((..((..((((((((...((((((((....((((.(((..(((...))).))))))).)))).))))...))))))))..))..))))))))))))))))))))))..	-52.2	129	0.341085	1.18636
miR-n7			gcggcagcaucaagauucaca	5p	21	scaffold76.1	1427747..1428065	-	gcggcagcaucaagauucacaaacuuuaaggcaugaguugggggugguacacggucaccuccuuuacucgaaagguuccuuucugaugggaaucuugaugaugcugcau	((((((.(((((((((((.((.............((((.((((((((.......))))))))...))))(((((....)))))...)).))))))))))).))))))..	-46.8	109	0.477064	0.9
miR-n8			caggcggucuccuuggcua	5p	19	scaffold677.1	36353..36668	+	caggcggucuccuuggcuaacauaggcucuuuccugucaugcuuagcccuucucuucuucaccuacagcuacaaaccccugaucauucuacugggcgucgcauauaucaacgauauacuguauggugcauugggccagcaaucaaacuugagaggaagagaggccuuacaugaagauaagagucuuguuugauagccaaggaugacuugccugcu	((((((((((((((((((((((.((((((((..((.(((((....(((..((((((((((.......(((.......((..(((((..(((.((..((((..........))))...)))))..))).))..))..)))..(((....))))))))))))))))....)))))))..)))))))))))....)))))))))).)))).)))))..	-78.9	215	0.469767	0.781188
miR-n9			cagaauugcagugccuugauc	3p	21	scaffold106.1	65334..65652	-	ucagggcacugcaauucuaaaugucuuuuggcauguggcgaugccagacguuugaaauuuacauaucauuuauuagucagaauugcagugccuugauc	((((((((((((((((((((((((((...(((((......))))))))))))).........(((.....))).....))))))))))))))))))..	-41.4	98	0.397959	1.06154
miR-n10			gaaugcugaccgaauauggau	5p	21	scaffold1.1	7226872..7227190	-	gaaugcugaccgaauauggaugaaaaguuguucucuguuuccuuuuccuccacauucggucaauguucca	((((..(((((((((.((((.((((((..............)))))).)))).)))))))))..))))..	-27.5	70	0.414286	0.948276
miR-n11			ucaauggccauuguaagagag	5p	21	scaffold1.1	5757539..5757857	-	ucaauggccauuguaagagagaaggauccaugaugcaaaacauugacuccugauauuccacucuuacagaguccauugauu	(((((((...(((((((((.((((((((.(((........))).)).)))).....))..)))))))))...)))))))..	-23.4	81	0.395062	0.73125
miR-n12			ucggaccaggcuucauccccc	3p	21	scaffold45.1	836010..836327	+	ggaauguuggcuggcucgaagcuuaagcaaagaguuuccucucaagaaacaacuguuaaggcuucggaccaggcuucauccccc	((.(((..((((((..((((((((.((((....(((((.......)))))...)))).))))))))..))).))).))).))..	-30.4	84	0.5	0.72381
miR-n13			guuccucugagcacaucacug	5p	21	scaffold230.1	200989..201306	-	guuccucugagcacaucacuggggaucuuccaucgaccugaaagaguauuaucauuccuacugaaguguuugggggaacu	(((((((..(((((.(((.((((((((((.((......)).)))).........)))))).))).)))))..))))))).	-30.9	80	0.4625	0.835135
miR-n14			aagauggagaagcagggcacg	5p	21	scaffold46.1	2174196..2174514	-	aagauggagaagcagggcacgugcacuacuaacucaugcacacagagagggagacgcauuucuugcuggagcuacgaguuacgacucuuaccuacgauugauuuuguuagcuccagugaguuaguuauucaugugccuuucuuccccaucauga	..(((((.((((.((((((((((....((((((((...........(((..(......)..)))((((((((((((((...(((.((........)))))..))))).)))))))))))))))))....)))))))))).)))).)))))....	-62.2	154	0.461039	0.876056
miR-n15	233	cccaagaucggucaucgagca	ugaugacugaucuugagcaug	5p	21	scaffold5.1	4711798..4712116	+	ugaugacugaucuugagcaugcuuucggggaggcaccauaucccuuucaauaguagcaugcccaagaucggucaucgagca	(((((((((((((((.(((((((....(..(((.........)))..)......))))))).)))))))))))))))....	-41.1	81	0.493827	1.0275
miR-n16			gugggcuugugauccaagu	5p	19	scaffold3.1	3860271..3860587	-	gugggcuugugauccaaguggaagcaccgaggugacgggaccuuguuucuauccagaagacuggguuuguggcggcuauucucuggccuacccauuccaagccuaaagggugugaggcugguuucacacaucaucgacaaccucccgcucuuggcaauggaaggauaacgggccgcugccacuguuguucauaacuuuuuuguuauuucuuugauuuuauuuauuuauuuuuggauuauacagguuguccguaguuauggagaauagcuggaaugagaagcccaccu	(((((((((((((((((((((((.((..((((((((((((..........((((((....))))))..((((((((........(((((..((.(((((.(((..(((((((.((((.((.................)).)))).))))))))))..))))))).....)))))))))))))...............))))))))))))..)).))))))..........))))))))).((((((.(((((....))))).)))..))).......))))))))..	-94.9	287	0.463415	0.713534
miR-n17			cuuggcuauuguagauaaccc	3p	21	scaffold278.1	82304..82622	-	gguaucuacaguagccaagcacaaauucgcauggaaggaaugugcucucucuguuuuugugccugcagguugcuuggcuauuguagauaaccc	((((((((((((((((((((((......(((..((((((........)))....)))..)))......)).)))))))))))))))))).)).	-39.5	93	0.462366	0.918605
miR-n18	122	uuucggaccaggcuucauucc	ggauugucgucugguucgaug	5p	21	scaffold30.1	355324..355642	+	ggauugucgucugguucgaugucauucaugagaagcucaaacauaaacguaauauugaaugauuucggaccaggcuucauucc	(((.((..(((((((((((.((((((((.(((...)))..((......)).....)))))))).)))))))))))..)).)))	-33.2	83	0.409639	0.976471
miR-n19			ucagcgcugcauucaaucaug	3p	21	scaffold159.1	577055..577373	-	ucauugagugcagcguagaugaaauccuacauuuugugcuauuaaacuguuaccaacccuuuguggggcauggcaucauuucaucagcgcugcauucaaucaug	..((((((((((((((.((((((((...(((.((((......)))).)))..(((.((((....))))..)))....)))))))).))))))))))))))....	-39.7	104	0.423077	0.902273
miR-n20	5	cacagcuuucuugaacuuccuu	cucaagaaagccgugggaga	3p	20	scaffold20.1	2026196..2026512	+	cacagcuuucuugaacuuccuugccgugcuuaagucuuguguguguguguauagaucacuauauaucuguauaguuauucuuguuuagcuagcuagcaccauggaagcucaagaaagccgugggaga	(((.((((((((((.(((((.((..(((((........(((((((.(((.......)))))))))).....((((((........))))))...))))))).))))).)))))))))).))).....	-42.3	127	0.417323	0.798113
miR-n21			uaucccuuuggauuccuccuu	3p	21	scaffold36.1	839224..839541	-	ggaggcauccaaagggaucgcauugaucccgagugucccuggccaugauuuuggaucaugcuaucccuuuggauuccuccuu	(((((.((((((((((((.(((.((((((.((((((.....))....)))).))))))))).)))))))))))).)))))..	-43.8	82	0.512195	1.04286
miR-n22			guuccuccuagcuucuucagug	5p	22	scaffold322.1	250572..250891	-	guuccuccuagcuucuucagugcccguggaaagcuaaugcuacaauuaucuugagcugguaagauuggcaggugucagauuuggauguguuaaagguaauauuauugauuauuuacggcgccauucaaguaguuguucuaguguuagaggauuuaaucaaguauaugugguauuacuccugauuugcugaaggguuuggaggaacuc	((((((((.(((.((((((((......(((....((((((((((..((((((((...(((....((((((((...((((((((((((((((..(((((((.......)))))))..)))).)))))))))..)))..))..))))))...)))...))))).))))))))))))).)))......))))))))))).))))))))..	-61	207	0.396135	0.743902
miR-n23			guuccucugagcacuucaacg	5p	21	scaffold230.1	194400..194718	-	guuccucugagcacuucaacggggaucuuccaucgaccugaaagaguauuaucauuccuacugaaguguuugggggaacu	(((((((..(((((((((..(((((((((.((......)).)))).........)))))..)))))))))..))))))).	-33.1	80	0.4625	0.894595
miR-n24	7	cugggggcucuuuugggggg	cucccccucaagggcuuccugu	5p	22	scaffold32.1	888776..889097	-	cucccccucaagggcuuccuguuugcccgaucugguaaugaugguucuguguuuuaagacaaaacauguacuaucaaguaucgaggcaggcugggggcucuuuugggggg	..(((((..((((((((((.(((((((((((((.....(((((((...(((((((.....)))))))..))))))))).)))).))))))).))))))))))..))))).	-54.9	110	0.509091	0.980357
miR-n25	14	ggaauguuguuugguucaagg	ucggaccaggcuucauuccuc	3p	21	scaffold121.1	347014..347332	-	ggaauguuguuugguucaaggccuggccaccccauguuuuggaauuuaaaauaucauguccucggaccaggcuucauuccuc	((((((..(((((((((.((((.((........((((((((.....)))))))))).).))).)))))))))..))))))..	-25.7	82	0.463415	0.676316
miR-n26	53	uuagauucacgcacaaacucgc	aguuuguucguggaacugaug	5p	21	scaffold5.1	3116679..3116997	-	aguuuguucguggaacugaugccaucacaaccguucauuucacgaccauccaauggcguuagauucacgcacaaacucgc	(((((((.((((((.((((((((((......(((.......)))........)))))))))).)))))).)))))))...	-28.6	80	0.475	0.752632
miR-n27	14	acuguugaaacgaucuugacaaga	ucgagaucuguucaauaguac	5p	21	scaffold4612.1	5629..5947	-	ucgagaucuguucaauaguacuagugguguuaucaucggagcuucaauauaccucuaugaucuuuuuauuuuuguuuuuauuuuuauuuuuuacuuuuccucucuucuaucucuucacaaauuacaaggaggagagagaagagauaagagagagaaaaacauagaaggaaaaaaagaaaaagacucuaaaggcacaucaaagcucugauaaugauaccacuugcacuguugaaacgaucuugacaaga	((((((((..(((((((((...(((((((((((.((((((((((..((...(((.((.(((((((((.(((((.(((((((.(((.((((((.(((((..((((((((.(((((((............))))))).)))))))).)))))))))))))).))))))).)))))...))))))).)))).)))...))..)))))))))).)))))))))))...)))))))))..)))))))).....	-89.9	248	0.326613	1.10988
miR-n28	6	ugauugagccgugccaauaucu	uauuggccugguucacucaga	5p	21	scaffold12.1	2523088..2523403	+	uauuggccugguucacucagaucacgacuucaaagcaaagugucuuuguucuucuucuucuucuuguuuuaugaucgugugauuugauugagccgugccaauaucu	(((((((.(((((((.((((((((((...(((((((((.........................))))))..)))...)))))))))).))))))).)))))))...	-36.4	106	0.396226	0.866667
miR-n29	385	ugcauuugcaccugcaucuua	aggugcaggugcuagugcagg	3p	21	scaffold61.1	840312..840627	+	ugcauuugcaccugcaucuuauugcuuuuguuucguuuuuuacuccacaaacaaaaucaaguucugucgauacaguauguggggcaauuagauauagaguguuagauauggaaacuaacaagcuuaguugaggugcaggugcuagugcagg	((((((.((((((((((((((..((((..(((((........(((((((.((...(((..........)))...)).)))))))..(((.(((((...))))).)))...)))))....)))).....)))))))))))))).))))))..	-51.3	151	0.390728	0.869492
miR-n30	564	cucggaccaggcuucauuccc	uaaugcugucugguucgagac	5p	21	scaffold18.1	1564289..1564607	+	uaaugcugucugguucgagaccauucaccugaagcgcacgcauucaucuuuugagugaucucggaccaggcuucauuccc	.((((..(((((((((((((.((((((..((((((....)).)))).....)))))).)))))))))))))..))))...	-35.3	80	0.5	0.8825
miR-n31	160	gcucauuucucuuucugucacu	uugacagaagagagugagcac	5p	21	scaffold40.1	668145..668463	+	uugacagaagagagugagcacacagaggcauauuuguauaaaauuauaccauugcuuuugcgugcucauuucucuuucugucacu	.((((((((((((((((((((.((((((((.....(((((....)))))...)))))))).))))))))).))))).))))))..	-42	85	0.376471	1.3125
miR-n32	14	ugaauguugucugguucaagg	cucggaccaggcuucauuccc	3p	21	scaffold97.1	527048..527366	+	ugaauguugucugguucaaggccuggccaccacaucuuuuggugaauagguccucggaccaggcuucauuccc	.(((((..(((((((((.(((((((..(((((.......)))))..)))).))).)))))))))..)))))..	-36.9	73	0.520548	0.971053
miR-n33	1	caaauucacuucccaaaaaau	uuucgggaagugaaauuugga	3p	21	scaffold26.1	740604..740922	+	caaauucacuucccaaaaaauuucaaccaucggauuuaugugauuaacuagugugaucaacuugcauggacucucauuggaugcuugaaaucuuucgggaagugaaauuugga	((((((((((((((.(((.(((((((.(((((((((((((((((((.(....)))))).....))))))).))).....)))).))))))).))).)))))))))).))))..	-35.8	113	0.362832	0.873171
miR-n34	26	ugaagcugccagcaugaucuau	ggucaugcucugacagccucacu	3p	23	scaffold23.1	503015..503332	-	ugaagcugccagcaugaucuaucuuugguuagagaaguauagaagcgaaagaacuaacccuagcuaggucaugcucugacagccucacu	(((.((((.((((((((((((.((..((((((....((......)).......))))))..)).)))))))))))..).)))).)))..	-31	89	0.449438	0.775
miR-n35	2	ugauauuguuggaaagauuuuaac	ugagaucuuuugaauuauaucauu	5p	24	scaffold2.1	245217..245538	+	ugagaucuuuugaauuauaucauuaaugucaucaacgaagcuccgaugugccuuuaaaugaccacauuuguuauguuuuuuuuuaucuauuuuccuuguaauuuguaaagagagagaagaaagaaaaagauuucgagucacaucaaaacuuuaauaaugacauuauugauauucucggagucacaucgaaauuucaauaacgacauuauugauauuguuggaaagauuuuaac	(((((((((((.(((.((((((.(((((((......((((...(((((((.((((...(((....(((((....((((((((((.(((.((((((((..........))).))))).))).))))))))))..)))))....))).....((((((((...)))))))).......)))).)))))))...))))......))))))).)))))).))).)))))))))))..	-58.9	233	0.283262	0.892424
miR-n36	74	caaguaauucuaccaucaauu	auugaugguagaauuacuugg	3p	21	scaffold187.1	147959..148277	+	caaguaauucuaccaucaauuccuaaaaccuaacaaucauucaaacaaaauuuaagaauugaugguagaauuacuugg	((((((((((((((((((((((.((((.......................)))).)))))))))))))))))))))).	-32	78	0.282051	1.45455
miR-n37	102	ucucuacugcccacuuuaucu	auaaagugggcaguagagagu	5p	21	scaffold13.1	1573647..1573965	+	auaaagugggcaguagagaguaagcucucucucucucucuauauauauagagcuuacucucuacugcccacuuuaucu	((((((((((((((((((((((((((((....................))))))))))))))))))))))))))))..	-48.3	78	0.397436	1.55806
miR-n38	26	ccaauaucuggaagggcuggg	caacccuuccagauauuggug	3p	21	scaffold356.1	178292..178610	+	ccaauaucuggaagggcugggugccagaaauuguggcacccaacccuuccagauauuggug	((((((((((((((((.(((((((((.......))))))))).))))))))))))))))..	-47.3	61	0.52459	1.47812
miR-n39	3	agagcuuucuucagcccacuc	uggacugaagggagcuccuuc	3p	21	scaffold2070.1	25508..25825	+	agagcuuucuucagcccacucauggauaggagaaagggguugaauuagcugccgacucauucauucaagcacuaguagaaaaaaggggaauggauauucuuuugcuacugugauugugugaaugaugcgggagauaauuuuucauccccucuuuuucugugcuuggacugaagggagcuccuuc	.(((((..((((((.(((..((((((.((((((..((((.(((((((.((.(((..((((((((.(((.(((.(((((..(((((((.........))))))).)))))))).))).))))))))..))).)).))))...))).))))))))))))))))..))).))))))..)))))....	-79.2	184	0.434783	0.99
miR-n40	108	agucaagagauacaugaacag	uucauguaucucucgacucuu	3p	21	scaffold159.1	512418..512736	+	agucaagagauacaugaacagccgagaaaaguagaaaagguuucaaaugauugaucuaauauuaaauggcuguucauguaucucucgacucuu	((((.(((((((((((((((((((.......((((...((((......))))..))))........))))))))))))))))))).))))...	-39.9	93	0.344086	1.24687
miR-n41	130	gaguuaaauacaagcaaaua	auuugcuuguauuuaacuccc	5p	21	scaffold5.1	4823062..4823380	-	auuugcuuguauuuaacucccgccccguuguauugacaccaaacguacggggugggaguuaaauacaagcaaaua	(((((((((((((((((((((((((((((((.(((....)))))).)))))))))))))))))))))))))))).	-51.1	75	0.426667	1.59687
miR-n42	1	ugaagauaagagucuuguuuga	ugacaggcucuucucucucaug	3p	22	scaffold677.1	43394..43713	+	ugaagauaagagucuuguuugauagccaaggaugacuugccugcuacauacaagagaucauuaugcauaaauagaacgaaauauguaccugguauuaguuaaugcagugaaaacucuuguuugguugccaggcagucuccuuggcuaagcugacaggcucuucucucucaug	((((((.(((((.((((((...((((((((((.(((.(((((((..((.(((((((.((((..(((((......(((..(((((.......))))).))).)))))))))...))))))).))...)).))))))))))))))))))....))))))))))).))).)))..	-64.8	172	0.406977	0.925714
miR-n43	1	cgucggaccaggcuucauucc	gaauguugucuggcucgagga	5p	21	scaffold32.1	198802..199120	-	gaauguugucuggcucgaggacucuuucuugaugagucuaaucaaguuuucuaucuuuagaucuaauaucuuagaucauguguuagggucgucggaccaggcuucauucc	(((((..((((((..(((.((((((..((((((.......)))))).............(((((((....))))))).......)))))).)))..))))))..))))).	-42.6	110	0.409091	0.946667
miR-n44	15	uggggcaaaagcgcauauga	auaugcguuuuugucccucgc	3p	21	scaffold11.1	1577669..1577987	+	uggggcaaaagcgcauaugagagauccagaaagggacauggcaagauaaauuuuuaaagaaaugugaaaagaaauaagcaaaaacuaagagaggaaacuaacccggaggagccuugccaaccagcagcaucuaccagaguuuggaacuuggcaucaggccuauguucguuugcagcuaucugcuaagagauuagauuaguuuaacccacuuuuagccuauguugguuuacuugugucccucucauaugcguuuuugucccucgc	.(((((((((((((((((((((..........(((((...(((((.....((((((........)))))).((((.((((....(((((((.(((((((((......((.((((((((((((((..((.((.....))))))))...))))))..))))))...(((....((((....))))...)))......)))))))...)).)))))))....)))).)))).)))))))))))))))))))))))))))))))....	-83.8	264	0.424242	0.748214
miR-n45			cacgugcuccccuucuccaac	3p	21	scaffold28.1	1148111..1148429	+	uggagaagcagggcacgugcaagcucucucuucaagcuuuucuugcacgugcuccccuucuccaac	((((((((..(((((((((((((....((.....)).....)))))))))))))..))))))))..	-34.9	66	0.545455	0.969444
miR-n46			caugugcucuagcucuccagc	3p	21	scaffold38.1	717860..718178	+	uggagaagcagggcacaugcugaaucuaucagcuugaaagucugauaguuuugcaugugcucuagcucuccagc	((((((.(((((((((((((.(((.(((((((((....)).)))))))))).))))))))))).))))))))..	-41.7	74	0.472973	1.19143
miR-n47	57	cauuagucuugguuauaauau	uauuauaaccaagacuaaugc	5p	21	scaffold75.1	1812580..1812898	-	uauuauaaccaagacuaaugcauuagucuuuuacucuguuguauugauucauaaaugauacaauaauucuuuauuucugcauauauuaaacagguuaugcauuagucuugguuauaauau	(((((((((((((((((((((((...........((((((......((.((.((((((............)))))).)).))......))))))..))))))))))))))))))))))).	-37.7	120	0.241667	1.3
miR-n48	2709	aagugaguugccaguguaacc	uuacacuggcaacucauuuga	3p	21	scaffold120.1	47824..48142	+	aagugaguugccaguguaaccuuacaugucaaagacugguuugggacccuaucaaaauauuauguugcaaaugcuauuauccaugaacggcuaguguaagacugcugucuauauauauauauauaguugcucggugaauugaaauuacagaaagccuauguaagguuacacuggcaacucauuuga	((((((((((((((((((((((((((((((...))).(((((.........((((....((((...(((...((((((((..(((.(((((.(((.....)))))))).)))..))).....))))))))...)))).)))).........))))).)))))))))))))))))))))))))))..	-62.6	186	0.365591	0.920588
miR-n49	38	cauagaacacacaaccccguc	cgggguuggguguucuaugag	3p	21	scaffold121.1	273125..273443	+	cauagaacacacaaccccgucugaugguuucuauuaggggcaggauucaacaucgucagauggacgggguuggguguucuaugag	((((((((((.((((((((((.....((..(.....)..)).........((((....)))))))))))))).))))))))))..	-42.3	85	0.494118	1.00714
miR-n50	1	ggggacauaaacgcauaagga	uuuaugcguuuuuggcccucg	3p	21	scaffold11.1	1573030..1573348	+	ggggacauaaacgcauaaggaucgaaggggugcaagagaaaaaucugaagaacaaaguauuaaaagaauuugcagaaaacuugcuacuuuuguguaucuuuaugcguuuuuggcccucg	((((.((.((((((((((((((((.(((((((((((.......((((.....((((............))))))))...))))).)))))).)).)))))))))))))).))..)))).	-36.7	119	0.386555	0.797826
miR-n51	331	ucccuucuccagugugugugu	acacacacuggagaagggaag	3p	21	scaffold67.1	543428..543746	-	ucccuucuccaguguguguguguguccuucuccagugugcgugcacacgcacacacacuggagaagggaag	(((((((((((((((((((((((((...................)))))))))))))))))))))))))..	-47.2	71	0.56338	1.18
miR-n52	1	cuugacuuugcaaacuugggu	aaguaccugauagcaacucaagu	5p	23	scaffold448.1	83157..83477	+	aaguaccugauagcaacucaaguaacaaacaccuggcgcuagagccaguaagugugccugguagcagcaucaggauacagauacuuggcacuagaacugucaggcccugagcuuuagauaaacccacacgccuugcugaaaacucaacgaguagguuuauagacucucaugcauggaucugcagaccaauauguuggguuuagacccaagaaaguaguucuacaaacuugugaaucgagggucugcagccuaaugugcuugacuuugcaaacuugggu	....(((..(..((((.((((((.(((....(((((((((((.(((((((..((((((((((......)))))).))))..))).)))).))))...)))))))......(((.((((....(((......((((....((((((((((.((.(((((.((((..(........)..)))).))))).)).)))))))))).....))))......((((.(((....)))))))...))))))).)))....)))))))))..))))....)..)))	-84.4	278	0.456835	0.664567
miR-n53	1	uuagagacaccagaacucugauaau	gaagauuuggugugccucugaggu	3p	24	scaffold188.1	642192..642513	-	uuagagacaccagaacucugauaauaaaaccacugauacgacauuaaggaaugucaccaauagugaucggaaagggccauauaagccccuauaccuuugaaagauuucuauggcccacuuuguuuacuauuuauaaccuucuuuaguguuguuugacuugucucgucgagaucuuuucaacauuacuuguggugucaucaucgaagauuuggugugccucugaggu	((((((((((((((.((.((((.((...(((((....((((((((((((((.((....((((((((.((((..((((((((...........................))))))))..)))).))))))))....)).))))))))))))))((((...(((((...)))))....))))........)))))...)).)))).)).))))))))..))))))...	-68.6	226	0.389381	0.779545
miR-n54			ugccaaaggagaguugcccug	3p	21	scaffold16.1	1043984..1044302	+	gggcaccucuugcuuggcaagcaauggugauuguugcaaacauugcagaauuugaucucaguggcuugccaaaggagaguugcccug	(((((.(((((..(((((((((..(((.(((((((((((...))))))....))))))))...)))))))))..))))).)))))..	-40.2	87	0.494253	0.934884
miR-n55	53	cacaucuauaucauuacaauu	uuguaaugauauagaugugau	5p	21	scaffold355.1	122068..122386	-	uuguaaugauauagaugugauuaaagucuucaugaucauugcuauuucguuaguuauuagcuuuagcaaggaaaacuuuaaucacaucuauaucauuacaauu	(((((((((((((((((((((((((((.(((.....(.((((((....(((((...)))))..)))))))))).)))))))))))))))))))))))))))..	-43.2	103	0.262136	1.6
miR-n56	4	acaucuuggcuucauugacau	ucaauggagcccagauguaga	5p	21	scaffold17.1	1175290..1175608	-	ucaauggagcccagauguagaaauguaacauuuugaauuuugagaacucacaugucuacaucuuggcuucauugacau	(((((((((((.(((((((((.((((....(((..(...)..)))....)))).))))))))).)))))))))))...	-33.4	78	0.358974	1.19286
miR-n57	2	cagcucaagcauauucaaag	uugaauaugcuugagcugugu	5p	21	scaffold180.1	368457..368775	-	uugaauaugcuugagcuguguuucauauacagugaucacaaacacagcucaagcauauucaaag	((((((((((((((((((((((((((.....)))).....))))))))))))))))))))))..	-36	64	0.359375	1.56522
miR-n58	1	uuuugcucuucguuuucucau	ugaaaagacgaaagaguagaga	5p	22	scaffold31.1	666672..666991	+	ugaaaagacgaaagaguagagaccgagccaagaaugacuugucggcaggcuagcaauugcuacguacagagcauuauguaugcuagaaugaguauuccgucgggucguucuuggcucaauuuugcucuucguuuucucau	(((.((((((.((((((((((...(((((((((((((((((.(((((..((((((.....((((((........))))))))))))..))......))).)))))))))))))))))..)))))))))))))))).))).	-63.2	140	0.442857	1.01935
miR-n59	1	uuaugcauuuuugucccucgu	aggggcaaaaaucgcauaaga	5p	21	scaffold194.1	333116..333434	-	aggggcaaaaaucgcauaagagagauguacaacggguagggaagaggaagagaaagaucgauaucgacuacccuucuuuuucucuuaugcauuuuugucccucgu	((((((((((((.((((((((((((........((((((....((....((......))....))..)))))).....))))))))))))))))))))))))...	-43.9	105	0.428571	0.975556
miR-n60	3	aaucaugcauauaacuuaau	uuaagucgcaugcaugauuga	3p	21	scaffold46.1	481690..482008	+	aaucaugcauauaacuuaauauuauacugaauggccaugagcuccauggacaugucaauugcgugcaaagcaugugacaagcagauuuuucuuuuuuuaacaaaagauucacauuagacagaaccucucuaucucucucucugaaacaucaguccuucucucuccccgaugaucucuuccuccuccaucaggguugccauuuuugguauaauauuaagucgcaugcaugauuga	((((((((((...((((((((((((((((((((((...(((......((((.(((((..(((.......)))..)))))..((((....((((((......))))))........(((.(((.....))).))).....))))........))))....))).(((.((((..............)))).)))..)))))))..)))))))))))))))...))))))))))..	-68.9	234	0.384615	0.765556
miR-n61	1	uauuaucguuaucacaugaau	uguugaugaugauaaauu	5p	18	scaffold602.1	12593..12908	+	uguugaugaugauaaauuuauuuagguuauuaauuuuuucaaauuagagaaagaauuauucaagcuaaucuuauaggauauagcauaauuauuucuauaauuaucuaguuuauuuggauaaauuauacuuaaaguucagauaaguuuuaucaaaacaaagauaaauacaaguuauccaaagauaacuauuaaagaaguguuuugugaaacacauuauuagucuguuaagaauguaauagacuacaauuugaagauaaugauuaucaaaaguuauuaucguuaucacaugaau	((.((((((((((((.....(((.(((.((((...((((((((((..(((((.((((((....((((((((....)))).)))))))))).))))).........(((((..(((((((((.....(((((.........)))))((((((........))))))......)))))))))...)))))........((((((....)))))).....((((((((((......)))))))))).))))))))))...)))).))).)))....)))))))))))))).....	-64.3	292	0.212329	1.0371
miR-n62	1	ggcagucuccuuggcuaacc	uagccaaggaugacuugcccgc	5p	22	scaffold116.1	384383..384701	+	uagccaaggaugacuugcccgcuacuugcaagaguuucugcagcaaagagagaaugaaauaugcauggaauuaaauguagagaaacucuuguuugauugccgggcagucuccuuggcuaacc	((((((((((.(((.(((((((.....(((((((((((((((...........(((.......))).........))))))..)))))))))......)).))))))))))))))))))...	-50.7	122	0.442623	0.938889
miR-n63	21	acuucuuauggcuuuauaauu	uuauaaagccauaagaagucc	5p	21	scaffold256.1	15211..15529	-	uuauaaagccauaagaaguccaauucuuuauugucauuagaaaguaaagaauuggacuucuuauggcuuuauaauu	((((((((((((((((((((((((((((((((.((....)).))))))))))))))))))))))))))))))))..	-47.3	76	0.263158	2.365
miR-n64	11	uacauacauacaagagucucu	aagagacucuuguauguauguaug	5p	24	scaffold164.1	177283..177604	+	aagagacucuuguauguauguauguauguauguauacauacauacauacaagagucucu	.(((((((((((((((((((((((((((....)))))))))))))))))))))))))))	-41.1	59	0.305085	2.28333
miR-n65	795	acuaucuuccgcgacggaacu	uucugucgccggaaagauggug	5p	22	scaffold451.1	87069..87387	-	uucugucgccggaaagauggugccuagggcugcaaauuaauauguauagcaagcaauaggcacuaucuuccgcgacggaacu	(((((((((.((((.(((((((((((..(((((...............)).)))..))))))))))))))))))))))))..	-43.7	82	0.47561	1.12051
miR-n66	4	cacgcugccuucugucuucuuuc	agaaagaagacagaaggcagcgug	5p	24	scaffold7.1	1012723..1013044	-	agaaagaagacagaaggcagcgugauauucgugucuuucuguguaaauuuguugccauucacacacagaaaggcaccaauaccacgcugccuucugucuucuuuc	.(((((((((((((((((((((((.((((.((((((((((((((.....((....)).....)))))))))))))).)))).)))))))))))))))))))))))	-67.8	105	0.438095	1.47391
miR-n67	13	aguuccuugcaauuuaugugg	acauaaauugcaaggaacuua	5p	21	scaffold95.1	229021..229339	+	acauaaauugcaaggaacuuaacccaagauaauuaaugcuuguaucauuuaaguuccuugcaauuuaugugg	((((((((((((((((((((((..((((..........))))......))))))))))))))))))))))..	-30.2	72	0.305556	1.37273
miR-n68			gugaggcugguuucacagagc	3p	21	scaffold158.1	911378..911696	+	ucuguuucuggcuugucugauucaagcccugaguugaaccauggcauccuagugaacacaugggugccaugguaucuagaguggaggguauagcgugaggcugguuucacagagc	(((((....((((.((((.((....(((((.....((((((((((((((..((....))..)))))))))))).))........))))).....)).)))).))))..)))))..	-41.6	115	0.504348	0.717241
miR-n69	90	ucaagaucagucaucaagcau	cucgaugaccgaucuugggca	5p	21	scaffold5.1	4711602..4711920	-	cucgaugaccgaucuugggcaugcuacuauugaaagggauauggugccuccccgaaagcaugcucaagaucagucaucaagcau	...((((((.(((((((((((((((....(((...((((.........))))))).))))))))))))))).))))))......	-38.3	84	0.488095	0.934146
miR-n70			guuccccugagcacuucacu	5p	20	scaffold130.1	379514..379831	+	guuccccugagcacuucacugggacucuuuagaaugaaagagcaauaucaucaauauucccacugaaguguuugggggaacu	(((((((..(((((((((.(((((((((((......))))))...............))))).)))))))))..))))))).	-42.1	82	0.439024	1.16944
miR-n71			auuagauguagguuugauacgugu	3p	24	scaffold2067.1	8667..8988	-	acuuuuaaauacuaaucaauauggauauguuaauuuuguauauaaaaauucucauauuuuccauaaaaacaugauuaauucaauacauaagcauguuuaauuuuguguauggauguguucauggguacauuggauuuuauauauuagauguagguuugauacgugu	....((((((....(((((((((((((((..((((((.......))))))..)))))).((((......(((((...(((((.((((((((.((.....)))))))))))))))....))))).......)))).....)))))).)))....)))))).......	-31	166	0.23494	0.794872
miR-n72	6	cauacugaaucaaacugaaaag	uuucaguuugauucagcaugc	5p	21	scaffold19.1	1699318..1699636	+	uuucaguuugauucagcaugcccaaaacgaguucuucaaagaaacaacuaaauacugauauagagcagggaaaaccuucuccauugaaugugcccaaaaaaauuuauccaaagaaaccuauauaagaacaaaaaaaugcagacguagagcaggcaaaauccucuuuucgggcauacugaaucaaacugaaaag	((((((((((((((((.((((((.(((.(((.......................((.((((((....(((...((.(((......))).)).)))...........((....))...)))))).))..........(((.........))).........))).))).)))))).))))))))))))))))..	-49.7	193	0.357513	0.72029
miR-n73			auaaacuugauuauguggaauaua	5p	24	scaffold312.1	393084..393405	+	auaaacuugauuauguggaauauauaguaaagaaaaucaaaguugguuaccacgacagauaagugauauuaggguauuaaaucucucuuauuuuaauuuuaucuguguuguguuguguuguuuuauuuuaagaacuuuauaucaagagaaauaaaauuaaaauaagaaagauuuaauauuuuaauaucacuuuucuguugugguaaccaacuuugauucucuuuacugcauauuccacuuaaucaagcuuaugu	((((.((((((((.(((((((((.(((((((((.(((((((((((((((((((((((((.((((((((((((((((((((((((.(((((((((((((((((........((.((((..(((((......)))))..)))).))......))))))))))))))))).)))))))))))))))))))))))).))))))))))))))))))))))))).))))))))).))))))))).)))))))).))))..	-127	254	0.248031	2.01587
miR-n74	183	ugguugaggugagggguucaga	ugaacucucucccucaacugc	5p	21	scaffold79.1	554579..554898	-	ugaacucucucccucaacugcuacucuagagcuuggcaauccuugucgauuguuucuguguagugguugaggugagggguucaga	(((((((.((((((((((..((((..(((((....((((((......))))))))))).))))..))))))).))))))))))..	-41.5	85	0.482353	1.0122
miR-n75	10	uugcaaauuacaaaacuuaca	uuuguaauuuguaaacuuguu	3p	21	scaffold1181.1	64591..64909	-	uugcaaauuacaaaacuuacaaucucaauacacaaucucaaaaacacaggauucucacuuuucucuacuguguuuuugagauuguguauugagauugugaguuuuguaauuuguaaacuuguu	(((((((((((((((((((((((((((((((((((((((((((((((((..................))))))))))))))))))))))))))))))))))))))))))))))))).......	-73.3	123	0.292683	2.03611
miR-n76			ugaggccuuugggggagaguga	3p	22	scaffold2.1	5682898..5683217	+	acucucccucaaggcuuccaacgcaauaaccagcuacguacauguaacuguguuacggcugcaggcuugaggccuuugggggagaguga	((((((((((((((((((.((.((......((((..(((((((......))).))))))))...)))))))))))).))))))))))..	-40.7	89	0.52809	0.865957
miR-n77			gcgaccccaggucaggcgga	5p	20	scaffold2061.1	29482..29797	+	gcgaccccaggucaggcggauugcgaucggccagcgaucccgggaucucgggaccggacgguccaaggcuguguuggaaucgccuggcagccaugccgccgguuggaagaaucggcagcgcagacuugugcaggcaugcuggaaaaaucggcagcgcagaguugcgcagccgcaggcaugucggcaaaaaucggccaggucgccagaaugggcugugcag	(((..((((..((.(((((..((.(((((.....((.((((((....)))))).))..))))))).((((((((((..((.(((((.((((.((((((((((((.....))))))).((((......)))).))))))))).......((((.((((......)))).)))))))))))..))))).....)))))...))))).)).))))...)))..	-98.2	220	0.640909	0.696454
miR-n78	1	ucuaacaacaccaagaaauuucac	uuuuucuugguguuguuggacucu	3p	24	scaffold233.1	207712..208032	-	ucuaacaacaccaagaaauuucaccaacaaugaucaaaauagggcacacgagcuauccaaagguggauaguagcuuacucaccuuuaugcggcucauauagcccacuucgaucauuguugaugauuuuucuugguguuguuggacucu	((((((((((((((((((..(((.(((((((((((......((((....(((((....(((((((..(((....)))..)))))))....))))).....)))).....))))))))))).)))..))))))))))))))))))....	-70.1	148	0.405405	1.16833
miR-n79			uaagaucauugccuauuggagacu	3p	24	scaffold40.1	1004022..1004343	-	cauucaauaggcaaugaucuuaaacaccacuggucaaaauccccuacaauuaaugcuuaagaucauugccuauuggagacu	..(((((((((((((((((((((.((....((..............)).....)).)))))))))))))))))))))....	-29.2	81	0.37037	0.973333
miR-n80			ugcucacuucucuucugucagc	3p	22	scaffold31.1	2880062..2880377	+	ugacagaagagagugagcacacacgaaagcuaauuguaugaaagcauaccauugcagggugugugcucacuucucuucugucagc	((((((((((((((((((((((((....((.(((.(((((....))))).)))))...))))))))))))).))))))))))).. (	-49.2	85	0.458824	1.26154
miR-n81			uugacagaagauagagagcacu	5p	22	scaffold99.1	973297..973616	+	uugacagaagauagagagcacugaugaugaaaugcauggagcuuaauugcaucucacuccuuugugcucucuagucuucugucauca	.((((((((((((((((((((.((.(((((.(((((...........))))).))).)).)).)))))))))).))))))))))...	-41.2	87	0.413793	1.14444
miR-n82			uuuggaaggaagauuugaagu	3p	21	scaffold461.1	279289..279607	-	uucaaaucuuccucccaaaacauuguuuuuggugaguguacaccaagaacaauguuuuggaaggaagauuugaagugauuauacacacccacacccacacccacccacaaccaccaagaacaauguuucacacccacccacacccaccaagaacaauguuuuggaaggaagauuugaagu	(((((((((((((.((((((((((((((((((((.((((.......(((((.((((((((..((......((..(((........)))...)).......))..)))..........))))).)))))...........)))).)))))))))))))))))))).)))))))))))))..	-61.9	180	0.422222	0.814474
miR-n83			auuuaaauugauucugaaacuauu	3p	24	scaffold1.1	5809836..5810157	-	aauaguuucaaaaucaauuuaaauauacuucaaauauuuuuuauaaccuuuuuuaauuauuuaacaacuuagauaaaguauuuaacaaccaauaaaaauugcaauaaauccaagauauaugccacauuucaaggugaaaaauauuuuaucuaaguuguuaaauaauugaaaaauauuauaaaaaauauuugaaguacauuuaaauugauucugaaacuauu	((((((((((.(((((((((((((.(((((((((((((((((((((..(((((((((((((((((((((((((((((((((((....(((..........(((.((.(((...))).)))))..........)))...)))))))))))))))))))))))))))))))))))..))))))))))))))))))))).))))))))))))).))))))))))	-88.9	221	0.171946	2.33947
miR-n84			uuggacugaagggagcucccuc	3p	22	scaffold460.1	90091..90410	-	gagagcuuucuucaguccacucauggacgggcgaaggguuuggauuagcugccgacucauucauucaaacacaguagaaauuaagggagcaguauggcugcuauugugaaugugugaaugaugcgggagauaauuuucauccuuuucuucucugugcuuggacugaagggagcucccuc	..(((((..((((((((((..((((((..((.(((((((..((((((.((.(((..((((((((.((..((((((............(((((.....)))))))))))..)).))))))))..))).)).))))))..))))))).))..))))))..))))))))))..)))))....	-80.4	179	0.463687	0.968675
miR-n85			aggugcuggugccggugcagg	3p	21	scaffold283.1	264881..265197	+	ugcauuugcaccugcaccuuacuuguuucuuucuuuuguuuuaauuugacuccgaaaccaaaaguaaguuugaaacauuaaaacaagcuugaggugcuggugccggugcagg	(((((..(((((.(((((((((((((((........((((((((....(((...........)))....))))))))...)))))))..)))))))).)))))..)))))..	-40.3	112	0.401786	0.895556
miR-n86			ccucgcucccagcugacaccc	5p	21	scaffold22.1	502708..503026	+	ccucgcucccagcugacacccuuacauuugccauggcacaaauauauaaagccugccuuguguccaaaucugauuguaaaauggugcaacugcaagagcucauucacucggauucuccuucaguuaggcaguggccuagauucaaggcuguagccggagaugaguuuguuuugggugccaguugggagcgagguc	(((((((((((((((.(((((..(((.......((((...............((((((..((....(((((((.((........(((....)))..........)).)))))))......))...)))))).(((((.......)))))...))))..........)))...))))).)))))))))))))))..	-73.7	195	0.492308	0.767708
miR-n87			aaauugaugaauuuauggagu	3p	21	scaffold31.1	2418453..2418771	-	uccauauguucaucaauuugagcuacgagcgaguuaacgucuccucgucagugccugccaucaucaaacuccauauguucaucaauuugagcuacgagcgaguucaauggagugucuucaguuauagcaacaaaaaauugaugaauuuauggagu	((((((.((((((((((((..((((((((.(((.......)))))))).)))...(((.((.((...(((((((..(((((......)))))...(((....))).))))))).......)).)).))).....)))))))))))).))))))..	-47.2	155	0.4	0.76129
miR-n88	24	augacagaagagagugagcac	gugcucacgucucuucugucag	3p	22	scaffold73.1	834164..834483	-	augacagaagagagugagcacacacgaaaguauaugguaugaaggcauuccauugcagcgugugugcucacgucucuucugucag	.(((((((((((((((((((((((((...(((.((((.(((....))).)))))))..))))))))))))).)))))))))))).	-53.3	85	0.470588	1.3325
miR-n89	4010	ucaugcgaucccuugggaauu	uuccaaagggaucgcauugauc	5p	22	scaffold148.1	280378..280697	-	uuccaaagggaucgcauugaucuaaugacucucgaugucuaaaucauauuaauguuuaguuauuucguuggaucaugcgaucccuugggaauu	((((.((((((((((((.((((((((((.....((((.(((((.(((....)))))))).)))))))))))))))))))))))))).))))..	-42.5	93	0.365591	1.25
miR-n90			uaugggaggauuggacaggac	5p	21	scaffold1.1	5832730..5833046	+	uaugggaggauuggacaggacugcuugguuuuaauuaaccgaagucuguucuuuccaacgccucccauaccggug	(((((((((.(((((.(((((.((((((((......)))).))))..))))).)))))..)))))))))......	-34.1	75	0.48	0.947222
miR-n91			uagccaaggacgauuugccugu	5p	22	scaffold457.1	159334..159653	+	uagccaaggacgauuugccuguuccuaacaauuugggauaugcccuggacuaagaggcaggacccacauuccggguuucaggcagucuccuuggcuagg	((((((((((.((((.(((((..(((...(((.((((...((((((......)).))))...)))).)))..)))...)))))))))))))))))))..	-47.7	99	0.525253	0.917308
miR-n92	93	cgucaaugucuaacuugggguugg	aaccccuaguugcacguggacgug	5p	24	scaffold20.1	1775665..1775986	-	aaccccuaguugcacguggacguguccacgcccaccgagggguuggggcgcguagccauacccagacccaaguuggguauuaacgcgucaaugucuaacuugggguugg	((((((.(((((.((((.(((((((....(((((.....((((((((((.....)))....)))).)))....)))))....))))))).)))).))))).))))))..	-49.6	109	0.587156	0.775
miR-n93			uucgaucugggucaaaucuuuc	3p	22	scaffold7.1	1218340..1218659	-	aagauuuggcccguaccgaaccgaacuggcucgguucgaucugggucaaaucuuuc	(((((((((((((...((((((((......))))))))...)))))))))))))..	-30.4	56	0.517857	1.04828
miR-n94			ggagcgaccuggaaucacaug	5p	21	scaffold38.1	128322..128640	-	ggagcgaccuggaaucacaugugggcugcacccuccuggguucucuugggcaacauguguucucaggucgccccug	((.(((((((((((.(((((((..(((..((((....)))).......))).)))))))))).)))))))).))..	-38.3	76	0.605263	0.832609
average											-49.467	123.16	0.422187	1.07471
