# Supplementary material for: Genome-Wide Analysis of MicroRNA Responses to the Phytohormone Abscisic Acid in Populus euphratica
Source: Front Plant Sci. 2016 Aug 17;7:1184. doi: 10.3389/fpls.2016.01184 (PMC4988358; doi:10.3389/fpls.2016.01184)
Supplement: Supplementary file 5 [file Table5.xlsx]

## Sheet: Sheet1
table s5 MiRNAs expression in response under ABA treament
Supplementary Data 5 Differential expression analysis of miRNAs
	SL VS CL							LL VS CL							LL VS SL
miRNA.readcount	SL_readcount	CL_readcount	log2FoldChange	FoldChange	pval	padj	significant	LL_readcount	CL_readcount	log2FoldChange	FoldChange	pval	padj	significant	LL_readcount	SL_readcount	log2FoldChange	FoldChange	pval	padj	significant
miR-n1	66034.9	47032.9	0.4149	1.33321	0.24917	0.50472	FALSE	82653.4	49026.6	0.61749	1.5342	0.18945	0.46762	FALSE	97477.9	83285	0.18505	1.13686	0.6443	0.80758	FALSE
miR-n2	535.62	1824.56	-1.5679	0.337299	6.831e-07	1.7988e-05	TRUE	356.088	1859.33	-2.2134	0.215626	1.6873e-12	1.0968e-10	TRUE	420.931	674.563	-0.66346	0.631362	3.35e-05	0.00032266	TRUE
miR-n3	25.3368	17.1257	0.43211	1.34921	0.24841	0.50472	FALSE	31.7372	17.735	0.71208	1.63816	0.042775	0.16041	FALSE	37.4894	31.9356	0.21571	1.16128	0.45762	0.69639	FALSE
miR-n4	2.19679	3.27954	-0.37006	0.77375	0.4581	NA	NA	1.85115	3.4774	-0.56567	0.675642	0.35518	0.6592	FALSE	2.22138	2.76492	-0.16452	0.892225	0.74991	0.89112	FALSE
miR-n5	18.6358	24.5934	-0.21787	0.859834	0.62657	0.7576	FALSE	41.8836	24.8823	0.62995	1.54751	0.22387	0.50913	FALSE	49.1836	23.5319	0.84339	1.79426	0.045761	0.13728	FALSE
miR-n6	2.02682	4.14878	-0.41823	0.748342	0.39914	NA	NA	4.25081	4.27875	0.064064	1.04541	0.90899	0.93291	FALSE	5.03008	2.57177	0.60802	1.52417	0.22903	0.47786	FALSE
miR-n7	4.95892	5.77593	-0.25047	0.840623	0.59538	0.7576	FALSE	8.06787	5.98594	0.21154	1.15792	0.67924	0.83203	FALSE	9.52844	6.2569	0.45948	1.37505	0.29792	0.5507	FALSE
miR-n8	3.88959	6.65288	-0.44799	0.733063	0.35247	0.56827	FALSE	3.57137	6.78163	-0.59759	0.660857	0.29834	0.60601	FALSE	4.23527	4.91322	-0.13712	0.909333	0.78577	0.89315	FALSE
miR-n9	315.162	267.117	0.20429	1.15212	0.48179	0.65624	FALSE	298.088	276.934	0.086217	1.06158	0.77759	0.88672	FALSE	351.965	396.01	-0.16349	0.892863	0.44396	0.69018	FALSE
miR-n10	367.202	232.789	0.54984	1.46392	0.11722	0.33676	FALSE	166.456	242.762	-0.48696	0.713527	0.23149	0.51885	FALSE	197.568	461.865	-1.1681	0.445007	1.3472e-07	2.2412e-06	TRUE
miR-n11	35.6305	12.0212	1.1931	2.28644	0.0027725	0.019912	TRUE	46.5863	12.347	1.6114	3.05548	3.8959e-05	0.00054265	TRUE	55.303	44.9852	0.27323	1.20851	0.37111	0.61183	FALSE
miR-n12	67.7466	74.1305	-0.14366	0.90522	0.57146	0.7576	FALSE	103.647	76.6636	0.38488	1.30575	0.21296	0.49438	FALSE	122.554	85.3038	0.49172	1.40612	0.035433	0.11327	FALSE
miR-n13	10.0826	3.40501	1.1919	2.28453	0.011359	0.059825	FALSE	20.4973	3.46668	2.2367	4.71318	3.4554e-06	6.1255e-05	TRUE	24.1981	12.7058	0.82939	1.77693	0.010969	0.044608	TRUE
miR-n14	0.769544	0.500987	0.064458	1.04569	0.86278	NA	NA	0	0.537603	-0.36422	0.776889	0.33819	NA	NA	0	0.960168	-0.5586	0.678961	0.1535	NA	NA
miR-n15	111.854	75.6167	0.47549	1.39039	0.13565	0.36954	FALSE	89.5037	78.3928	0.14765	1.10776	0.64578	0.80681	FALSE	105.706	140.693	-0.37963	0.768635	0.17383	0.3741	FALSE
miR-n16	1.64501	2.99737	-0.37761	0.769712	0.44645	NA	NA	1.62492	3.04615	-0.51132	0.70158	0.40193	0.67566	FALSE	1.92681	2.0731	-0.064801	0.956077	0.90007	NA	NA
miR-n17	1.9209	1.97227	0.035675	1.02504	0.94133	NA	NA	1.01988	1.98796	-0.32486	0.798376	0.58633	0.79287	FALSE	1.21166	2.41901	-0.45219	0.730932	0.38049	NA	NA
miR-n18	40.7459	21.775	0.63154	1.54922	0.12526	0.3472	FALSE	26.0104	22.8416	0.092739	1.06639	0.85365	0.91967	FALSE	30.8863	51.4	-0.63009	0.646136	0.073427	0.20055	FALSE
miR-n19	43.3072	7.58335	1.9005	3.73343	6.5486e-07	1.7988e-05	TRUE	5.72352	7.82784	-0.4582	0.727894	0.37909	0.66111	FALSE	6.78643	54.5505	-2.6335	0.161153	1.0106e-15	3.6988e-14	TRUE
miR-n20	159.877	216.321	-0.36434	0.776824	0.30661	0.52806	FALSE	172.807	220.647	-0.3155	0.803572	0.33374	0.64316	FALSE	204.032	202.055	0.0148	1.01031	0.96187	0.9725	FALSE
miR-n21	1.31616	0.500987	0.26339	1.2003	0.5416	NA	NA	1.32249	0.537603	0.35642	1.28025	0.54587	NA	NA	1.55812	1.65081	-0.055521	0.962247	0.91412	NA	NA
miR-n22	1.61594	0	0.70647	1.63181	0.092897	NA	NA	2.6257	0	1.4113	2.65977	0.01867	0.09914	FALSE	3.1255	2.03432	0.34106	1.26669	0.50525	0.7138	FALSE
miR-n23	5.8881	16.289	-0.87407	0.545605	0.06468	0.22216	FALSE	10.258	16.5156	-0.42505	0.744813	0.35345	0.6592	FALSE	12.1278	7.40785	0.55837	1.4726	0.1758	0.3741	FALSE
miR-n24	15.8027	47.8504	-1.204	0.43407	0.0026465	0.019912	TRUE	22.6345	48.6682	-0.86367	0.549553	0.063406	0.21318	FALSE	26.8753	19.8888	0.35489	1.27889	0.35522	0.5945	FALSE
miR-n25	394.928	227.377	0.76676	1.70144	2.2621e-05	0.00044676	TRUE	347.708	234.433	0.54352	1.45752	0.016866	0.09397	FALSE	410.688	497.084	-0.26934	0.829699	0.080855	0.21444	FALSE
miR-n26	140.89	213.42	-0.54506	0.685363	0.0528	0.19863	FALSE	80.322	220.42	-1.353	0.391477	1.5847e-05	0.00025751	TRUE	95.3509	177.132	-0.82509	0.564447	0.002769	0.015835	TRUE
miR-n27	1.64501	1.19766	0.32517	1.25281	0.48979	NA	NA	1.02006	1.19857	0.089429	1.06395	0.87694	NA	NA	1.18943	2.0731	-0.32984	0.795625	0.52009	NA	NA
miR-n28	62.3258	95.5205	-0.57695	0.67038	0.072151	0.23265	FALSE	50.8933	99.3579	-0.90773	0.533023	0.010051	0.061247	FALSE	60.2886	78.4014	-0.37049	0.77352	0.053289	0.15488	FALSE
miR-n29	76.5116	106.058	-0.39186	0.762146	0.27935	0.51322	FALSE	153.164	108.094	0.45321	1.36908	0.23455	0.51974	FALSE	181.264	96.4355	0.87598	1.83525	3.1439e-05	0.00031963	TRUE
miR-n30	0.546614	1.26018	-0.34684	0.786304	0.4194	NA	NA	4.36339	1.33833	0.80982	1.75299	0.18012	0.45615	FALSE	5.13568	0.69064	1.3403	2.53204	0.0093876	0.039044	TRUE
miR-n31	32.5642	45.4504	-0.45987	0.727052	0.19377	0.44042	FALSE	90.843	47.1668	0.80248	1.7441	0.032813	0.13614	FALSE	107.132	41.0702	1.2266	2.34015	0.00020645	0.0017173	TRUE
miR-n32	43.6587	118.341	-1.279	0.412081	7.6003e-06	0.00017155	TRUE	26.6732	121.295	-1.9345	0.261612	2.4935e-07	6.9463e-06	TRUE	31.3792	54.9458	-0.69878	0.616093	0.0415	0.12872	FALSE
miR-n33	23.7989	29.304	-0.29684	0.814033	0.37233	0.59423	FALSE	39.4074	30.2338	0.31774	1.24638	0.28495	0.59748	FALSE	46.562	30.0219	0.60259	1.51844	0.023433	0.085764	FALSE
miR-n34	75.1184	102.339	-0.33351	0.793603	0.38738	0.60599	FALSE	19.1006	104.315	-1.9718	0.254935	3.3249e-05	0.00049874	TRUE	22.7548	94.6128	-1.6432	0.320146	7.0159e-05	0.00064196	TRUE
miR-n35	11.1889	17.8301	-0.49653	0.70881	0.25972	0.51294	FALSE	5.66803	18.3903	-1.4315	0.370745	0.0019399	0.014749	TRUE	6.74197	14.0193	-0.71938	0.607358	0.13842	0.31662	FALSE
miR-n36	14.694	14.667	-0.0042877	0.997032	0.99136	0.99136	FALSE	18.3223	15.013	0.232	1.17446	0.61328	0.80371	FALSE	21.6673	18.5039	0.20176	1.1501	0.58606	0.77158	FALSE
miR-n37	7.47498	1.0251	1.1755	2.25871	0.018936	0.093497	FALSE	18.0763	1.05819	2.2693	4.82089	0.00010416	0.0012695	TRUE	21.2319	9.40339	0.76054	1.69412	0.12261	0.30321	FALSE
miR-n38	5.78142	5.89369	0.067058	1.04758	0.88884	0.94323	FALSE	1.3414	5.98089	-1.2655	0.415955	0.032296	0.13614	FALSE	1.59332	7.29345	-1.3991	0.379166	0.0042999	0.021858	TRUE
miR-n39	1301.46	1167.87	0.14841	1.10835	0.44953	0.64747	FALSE	947.973	1202.05	-0.32216	0.799871	0.27473	0.58871	FALSE	1117.69	1638.49	-0.51157	0.701459	0.055986	0.15762	FALSE
miR-n40	8.93646	4.32006	0.5277	1.44163	0.25453	0.50906	FALSE	10.8254	4.52424	0.75809	1.69125	0.14023	0.38776	FALSE	12.7503	11.2481	0.14927	1.10901	0.69508	0.86531	FALSE
miR-n41	4.75989	3.93684	0.197	1.14631	0.69395	0.79452	FALSE	4.89243	3.98159	0.27241	1.20782	0.64154	0.80681	FALSE	5.75448	6.02497	-0.017115	0.988207	0.97179	0.97713	FALSE
miR-n42	4.90596	1.76887	0.62428	1.54144	0.21076	NA	NA	4.72274	1.87026	0.67872	1.60072	0.24031	0.52652	FALSE	5.58774	6.18052	-0.10583	0.92927	0.81013	0.90127	FALSE
miR-n43	1.56298	1.25247	0.029379	1.02057	0.94712	NA	NA	1.3414	1.34401	-0.095346	0.936048	0.8728	0.92185	FALSE	1.59332	1.95794	-0.16989	0.88891	0.74164	NA	NA
miR-n44	7.29145	12.1321	-0.57759	0.670082	0.17027	0.42067	FALSE	6.85704	12.5328	-0.71409	0.60959	0.14516	0.38776	FALSE	8.18707	9.175	-0.13158	0.912831	0.76843	0.89315	FALSE
miR-n45	3.47872	3.21703	0.045	1.03168	0.92818	NA	NA	1.77551	3.33764	-0.53572	0.689814	0.37532	0.66111	FALSE	2.08058	4.37577	-0.58035	0.668802	0.25747	0.49812	FALSE
miR-n46	0.522717	0.258203	0.096017	1.06882	0.77472	NA	NA	0.529033	0.263129	0.13815	1.10049	0.77895	NA	NA	0.618802	0.653038	-0.029831	0.979535	0.94685	NA	NA
miR-n47	8.96745	7.19325	0.16849	1.12388	0.72907	0.82827	FALSE	6.25255	7.47601	-0.25055	0.840576	0.61824	0.80371	FALSE	7.40523	11.2552	-0.41386	0.750612	0.38693	0.63222	FALSE
miR-n48	2301.6	1990.73	0.17782	1.13117	0.61108	0.7576	FALSE	2318.22	2073.85	0.14013	1.102	0.72363	0.85005	FALSE	2744.32	2898.8	-0.07694	0.948066	0.62478	0.79086	FALSE
miR-n49	2.79119	5.55755	-0.35362	0.782618	0.4799	0.65624	FALSE	11.5423	5.58935	1.0383	2.05381	0.04926	0.17788	FALSE	13.6599	3.53076	1.5181	2.86414	0.00043045	0.0032822	TRUE
miR-n50	0.851567	1.2756	-0.23776	0.848061	0.59522	NA	NA	0.528849	1.32699	-0.49623	0.708957	0.38596	NA	NA	0.641032	1.07533	-0.15878	0.895782	0.70954	NA	NA
miR-n51	2.05664	4.57955	-0.38726	0.76458	0.43399	NA	NA	15.2267	4.68227	1.4966	2.82177	0.003999	0.02785	TRUE	17.9564	2.5722	1.9759	3.93374	1.1777e-05	0.0001347	TRUE
miR-n52	0.246827	0	0.095477	1.06842	0.60197	NA	NA	0	0	NA	#VALUE!	NA	NA	NA	0	0.307129	-0.17387	0.886462	0.46819	NA	NA
miR-n53	0.522717	1.52609	-0.48076	0.7166	0.28624	NA	NA	1.3034	1.59579	-0.29581	0.814615	0.62876	0.80681	FALSE	1.54515	0.653038	0.42921	1.3465	0.38963	NA	NA
miR-n54	0.299787	0	0.10928	1.07869	0.57528	NA	NA	1.32249	0	0.91376	1.88395	0.10001	NA	NA	1.55812	0.383511	0.61424	1.53075	0.20316	NA	NA
miR-n55	3.56074	3.30267	-0.093312	0.937368	0.85116	0.92747	FALSE	3.41916	3.46038	-0.19843	0.871498	0.72845	0.85058	FALSE	4.06482	4.49093	-0.094949	0.936305	0.8429	0.91056	FALSE
miR-n56	3.47872	1.2756	0.52047	1.43442	0.29718	NA	NA	6.72647	1.32699	1.263	2.39994	0.030841	0.13614	FALSE	7.93511	4.37577	0.57147	1.48604	0.2324	0.47786	FALSE
miR-n57	3.29002	1.26789	0.49623	1.41052	0.32147	NA	NA	5.51638	1.33266	1.1107	2.1595	0.055267	0.19245	FALSE	6.50483	4.1462	0.48526	1.39984	0.28812	0.54211	FALSE
miR-n58	4171.54	1042.13	1.6074	3.04702	5.043e-05	0.00072436	TRUE	4699.37	1087.56	1.7658	3.40063	9.0288e-05	0.0011737	TRUE	5561.7	5258.84	0.07746	1.05516	0.7107	0.86706	FALSE
miR-n59	1.40335	12.4224	-1.6281	0.323514	0.00103	0.0095726	TRUE	1.3985	12.6681	-2.0164	0.247174	0.00043641	0.004255	TRUE	1.65446	1.76715	-0.030479	0.979095	0.94776	NA	NA
miR-n60	1.56815	3.83578	-0.35821	0.780132	0.4643	NA	NA	3.15473	3.87019	0.09905	1.07107	0.86613	0.92185	FALSE	3.7443	1.95912	0.50319	1.41734	0.32438	0.57085	FALSE
miR-n61	3.89475	1.52609	0.5119	1.42593	0.30683	NA	NA	3.62667	1.59579	0.54005	1.45402	0.36509	0.6592	FALSE	4.30196	4.9144	-0.10845	0.927584	0.82186	0.90127	FALSE
miR-n62	5.43901	1.18995	1.17	2.25012	0.019381	NA	NA	0.547944	1.20425	-0.1908	0.87612	0.73361	NA	NA	0.654003	6.83591	-1.7135	0.304919	0.00081186	0.0051231	TRUE
miR-n63	0.522717	0.250493	0.098653	1.07077	0.76843	NA	NA	2.36128	0.268801	1.044	2.06194	0.085351	0.26844	FALSE	2.80498	0.653038	0.86654	1.82328	0.09205	NA	NA
miR-n64	2.60842	1.00968	0.40889	1.32766	0.40067	NA	NA	2.09685	1.06953	0.34156	1.26713	0.57655	0.79287	FALSE	2.48447	3.26401	-0.25272	0.839313	0.61947	0.79086	FALSE
miR-n65	813.714	3172.78	-1.811	0.284993	1.6755e-11	8.8245e-10	TRUE	1134.79	3283.8	-1.339	0.395295	0.0010044	0.0089025	TRUE	1335.57	1023.77	0.33655	1.26273	NA	NA	NA
miR-n66	0.246827	0	0.095477	1.06842	0.60197	NA	NA	0.283519	0	0.17981	1.13273	0.55152	NA	NA	0.333487	0.307129	-0.00082251	0.99943	0.99797	NA	NA
miR-n67	1.04543	1.2756	-0.15646	0.897224	0.73272	NA	NA	0.509938	1.32699	-0.60118	0.659215	0.31093	NA	NA	0.605831	1.30608	-0.3426	0.788619	0.47393	NA	NA
miR-n68	10.4979	28.0841	-0.89658	0.537159	0.058886	0.20675	FALSE	14.5259	28.4718	-0.72129	0.606555	0.12911	0.36487	FALSE	17.1986	13.2827	0.28263	1.21641	0.5421	0.72916	FALSE
miR-n69	2.46751	3.89829	-0.27518	0.826347	0.58217	NA	NA	0.547944	4.00995	-1.3224	0.399869	0.030652	0.13614	FALSE	0.654003	3.10965	-1.0006	0.499792	0.052237	NA	NA
miR-n70	0.493654	0.75919	-0.13823	0.908633	0.71321	NA	NA	3.19292	0.800731	0.88156	1.84237	0.14745	0.38855	FALSE	3.77024	0.614258	1.0913	2.13066	0.034424	0.11327	FALSE
miR-n71	0	1.44816	-0.59864	0.660376	0.11662	NA	NA	1.24648	1.46737	0.047447	1.03343	0.93702	0.95664	FALSE	1.46178	0	0.63401	1.55187	0.12361	NA	NA
miR-n72	0.522717	0.258203	0.096017	1.06882	0.77472	NA	NA	1.01988	0.263129	0.40485	1.32395	0.45373	NA	NA	1.21166	0.653038	0.26194	1.19909	0.58257	NA	NA
miR-n73	2.36159	4.92339	-0.55169	0.68222	0.26733	0.51322	FALSE	1.3034	5.06814	-1.2134	0.431251	0.038167	0.14885	FALSE	1.54515	2.95688	-0.50492	0.704699	0.32725	0.57085	FALSE
miR-n74	89.0337	126.661	-0.43343	0.740499	0.091752	0.27879	FALSE	142.153	129.65	0.16173	1.11863	0.52457	0.77243	FALSE	168.301	112.032	0.57088	1.48543	0.00067175	0.0045529	TRUE
miR-n75	275.997	98.513	0.92594	1.89992	0.055177	0.20126	FALSE	140.128	104.206	0.28666	1.21981	0.61063	0.80371	FALSE	165.363	347.111	-0.95337	0.516425	0.0028886	0.016019	TRUE
miR-n76	1184.78	1196.66	-0.013091	0.990967	0.96437	0.97674	FALSE	1443.81	1224.87	0.2228	1.167	0.43868	0.70118	FALSE	1711.01	1490.2	0.1928	1.14298	0.2797	0.53317	FALSE
miR-n77	28.3825	41.5868	-0.34518	0.78721	0.45077	0.64747	FALSE	10.2755	42.0533	-1.4897	0.356087	0.004372	0.028788	TRUE	12.1241	35.8459	-1.1902	0.438242	0.0060949	0.027204	TRUE
miR-n78	22.1172	19.2457	0.062825	1.04451	0.89548	0.94323	FALSE	29.0339	20.2757	0.30767	1.23771	0.58161	0.79287	FALSE	34.2508	27.8376	0.27435	1.20945	0.39711	0.64014	FALSE
miR-n79	9.59932	13.5712	-0.50448	0.704914	0.22363	0.48463	FALSE	8.199	14.111	-0.78647	0.579761	0.075906	0.24669	FALSE	9.7137	12.0939	-0.26584	0.831714	0.47303	0.69639	FALSE
miR-n80	74.7941	69.1853	0.15568	1.11395	0.58298	0.7576	FALSE	71.2934	70.7417	0.064003	1.04536	0.82081	0.89584	FALSE	84.4274	94.288	-0.14559	0.90401	0.49197	0.7089	FALSE
miR-n81	153.845	258.847	-0.70284	0.614362	0.0013627	0.011962	TRUE	323.637	265.457	0.28623	1.21945	0.14514	0.38776	FALSE	382.693	193.663	0.96185	1.94781	1.1194e-10	2.5606e-09	TRUE
miR-n82	2.19162	4.32777	-0.64549	0.639276	0.19684	NA	NA	5.36417	4.51857	0.025915	1.01813	0.96428	0.96428	FALSE	6.33437	2.76374	0.752	1.68413	0.13296	0.31282	FALSE
miR-n83	2.66654	0.75919	0.54604	1.46007	0.26117	NA	NA	2.38019	0.800731	0.60619	1.52223	0.32187	0.63921	FALSE	2.84018	3.34157	-0.15376	0.898905	0.76292	0.89315	FALSE
miR-n84	23.9832	19.8344	0.34284	1.26825	0.3276	0.55065	FALSE	19.8894	20.2505	0.031657	1.02219	0.94885	0.95868	FALSE	23.4051	30.2119	-0.28052	0.823294	0.50911	0.7138	FALSE
miR-n85	36.6572	60.3666	-0.62675	0.647634	0.067441	0.22672	FALSE	55.9916	61.7881	-0.1357	0.910228	0.68259	0.83203	FALSE	66.2636	46.2549	0.49478	1.40911	0.053319	0.15488	FALSE
miR-n86	0	4.40698	-1.442	0.368057	0.0028685	NA	NA	3.76015	4.54188	-0.13922	0.90801	0.81272	0.89584	FALSE	4.41499	0	1.4064	2.65075	0.0050179	0.024818	TRUE
miR-n87	42.5685	197.355	-2.0277	0.245246	3.3317e-13	2.632e-11	TRUE	23.7625	202.544	-2.815	7	2.4504e-16	2.3891e-14	TRUE	28.098	53.7387	-0.79174	0.577647	0.02845	0.098232	FALSE
miR-n88	258.21	705.926	-1.2509	0.420186	0.00024566	0.0024259	TRUE	694.403	719.048	-0.040919	0.972036	0.89757	0.92984	FALSE	821.644	324.339	1.2823	2.43226	6.3594e-10	1.2931e-08	TRUE
miR-n89	756.835	851.267	-0.14526	0.904216	0.68615	0.79132	FALSE	627.162	883.379	-0.4588	0.727591	NA	NA	NA	743.694	951.727	-0.31227	0.805374	0.35686	0.5945	FALSE
miR-n90	4220.04	3759.68	0.14945	1.10915	0.61778	0.7576	FALSE	6383.67	3863.42	0.67683	1.59862	0.02464	0.1232	FALSE	7540.38	5324.33	0.47748	1.39231	0.032315	0.10951	FALSE
miR-n91	130.494	6.85712	3.6755	12.7772	1.6849e-26	2.6622e-24	TRUE	102.486	7.08446	3.4587	10.9944	2.5724e-19	5.0162e-17	TRUE	121.124	164.245	-0.429	0.742776	0.003148	0.016944	TRUE
miR-n92	1.31616	0.75919	0.15416	1.11277	0.73762	NA	NA	0.509938	0.800731	-0.28693	0.819644	0.61346	NA	NA	0.605831	1.65081	-0.50825	0.703075	0.30633	NA	NA
miR-n93	2.21552	2.03479	-0.069092	0.953238	0.88944	NA	NA	1.79442	2.12772	-0.28304	0.821857	0.64147	0.80681	FALSE	2.11578	2.80134	-0.19171	0.875567	0.70969	0.86706	FALSE
miR-n94	189.054	102.401	0.82131	1.76701	0.006221	0.039317	TRUE	77.865	104.604	-0.36543	0.776237	0.33642	0.64316	FALSE	92.7201	238.263	-1.1897	0.438394	0.00051747	0.0037544	TRUE
peu-miR1444a	24.8801	44.8171	-0.76327	0.589159	0.0091336	0.051539	FALSE	28.0558	46.0652	-0.67087	0.628128	0.039296	0.15025	FALSE	33.2708	31.2912	0.068335	1.04851	0.81733	0.90127	FALSE
peu-miR1444b	20.0975	26.5203	-0.23232	0.851265	0.60431	0.7576	FALSE	25.2577	27.0895	0.026986	1.01888	0.94299	0.95772	FALSE	29.8785	25.2353	0.19627	1.14573	0.62664	0.79086	FALSE
peu-miR1444c	7.00199	12.7354	-0.57198	0.672693	0.18848	0.44042	FALSE	9.29525	13.0767	-0.34889	0.785188	0.42873	0.69298	FALSE	10.9772	8.79385	0.24817	1.1877	0.53153	0.72916	FALSE
peu-miR1446	40.5837	17.5487	1.0457	2.06437	0.0015104	0.01256	TRUE	45.4155	18.1442	1.1722	2.25355	0.0015815	0.012939	TRUE	53.5486	51.138	0.069282	1.04919	0.78496	0.89315	FALSE
peu-miR1447	4.15515	4.76625	-0.16607	0.891267	0.73915	0.82827	FALSE	2.53115	4.91641	-0.57748	0.670133	0.34133	0.6462	FALSE	2.9495	5.25677	-0.33739	0.791472	0.50805	0.7138	FALSE
peu-miR1448	2261.23	1962.39	0.19087	1.14145	0.39976	0.61674	FALSE	1918.11	2031.74	-0.081361	0.945166	0.75111	0.87183	FALSE	2268.15	2847.19	-0.32489	0.798359	0.00053341	0.0037544	TRUE
peu-miR156a	901.862	1110.21	-0.28546	0.82048	0.19512	0.44042	FALSE	2003.42	1139.51	0.78561	1.72382	0.00031184	0.0032005	TRUE	2373.47	1134.85	1.0501	2.07067	2.1094e-19	1.9301e-17	TRUE
peu-miR156b	2460.46	2753.42	-0.1463	0.903565	0.62873	0.7576	FALSE	4497.48	2825.37	0.62762	1.54501	0.035343	0.14065	FALSE	5304.32	3107.29	0.70752	1.63299	0.013066	0.051981	FALSE
peu-miR156c	3.09691	1.71407	0.36087	1.2842	0.45108	NA	NA	4.00511	1.72483	0.80009	1.74121	0.18599	0.46499	FALSE	4.76699	3.87709	0.14504	1.10576	0.7763	0.89315	FALSE
peu-miR159a	55730.1	25925.6	0.82812	1.77537	0.056047	0.20126	FALSE	64199.1	27203.2	0.98473	1.97894	0.046102	0.16962	FALSE	75827.2	70204	0.10638	1.07652	0.61175	0.79086	FALSE
peu-miR159b	0	0.250493	-0.11478	0.923523	0.53928	NA	NA	0.793457	0.268801	0.3231	1.25102	0.55467	NA	NA	0.939318	0	0.60883	1.52502	0.14053	NA	NA
peu-miR159c	2.23941	1.77658	0.032367	1.02269	0.94593	NA	NA	4.6471	1.86459	0.62969	1.54723	0.29243	0.60601	FALSE	5.44693	2.83894	0.48235	1.39702	0.35011	0.5945	FALSE
peu-miR159d	0.575677	1.26789	-0.36659	0.775614	0.40435	NA	NA	1.568	1.33266	-0.028848	0.980203	0.9624	0.96428	FALSE	1.84344	0.72942	0.52762	1.44155	0.29498	NA	NA
peu-miR160a-5p	39.1584	34.7074	0.15198	1.11109	0.68005	0.79074	FALSE	34.2518	35.9366	-0.060189	0.959138	0.87667	0.92185	FALSE	40.5482	49.3015	-0.26383	0.832874	0.31686	0.57085	FALSE
peu-miR160a-3p	22.1376	36.9451	-0.54996	0.683039	0.16045	0.40888	FALSE	14.3775	37.7066	-1.1724	0.443683	0.0020786	0.015012	TRUE	16.9948	27.9836	-0.59689	0.661178	0.11512	0.28858	FALSE
peu-miR160b-3p	176.185	207.854	-0.18412	0.880186	0.65393	0.77685	FALSE	281.265	211.598	0.35411	1.2782	0.41405	0.68424	FALSE	331.559	222.824	0.468	1.38319	0.24405	0.49078	FALSE
peu-miR160b-5p	232.913	198.921	0.22479	1.16861	0.43928	0.64747	FALSE	401.419	204.287	0.91131	1.88075	0.0052937	0.033299	TRUE	474.524	293.004	0.65481	1.57441	0.0063508	0.027671	TRUE
peu-miR160c	5.44741	8.29628	-0.4971	0.70853	0.29614	0.52265	FALSE	6.64903	8.66261	-0.35628	0.781176	0.51885	0.77243	FALSE	7.79986	6.86998	0.13405	1.09737	0.78371	0.89315	FALSE
peu-miR160c	0.522717	0	0.25132	1.1903	0.37842	NA	NA	0.283519	0	0.17981	1.13273	0.55152	NA	NA	0.333487	0.653038	-0.19762	0.871988	0.62518	NA	NA
peu-miR162	1254.27	901.342	0.44639	1.36263	0.049124	0.19404	FALSE	1291.02	931.674	0.44175	1.35825	0.11176	0.33019	FALSE	1523.69	1578.88	-0.04878	0.966754	0.82247	0.90127	FALSE
peu-miR164a	275.347	117.11	1.1002	2.14384	7.7246e-05	0.0010171	TRUE	477.167	120.954	1.8235	3.53939	1.6491e-09	6.4314e-08	TRUE	565.464	347.367	0.66092	1.58109	0.0073448	0.031258	TRUE
peu-miR164b	0.246827	0	0.095477	1.06842	0.60197	NA	NA	0.283519	0	0.17981	1.13273	0.55152	NA	NA	0.333487	0.307129	-0.00082251	0.99943	0.99797	NA	NA
peu-miR166a	11438.2	10675.7	0.097694	1.07006	0.46577	0.65125	FALSE	13042.5	10991.2	0.24013	1.1811	0.22454	0.50913	FALSE	15401.2	14394.8	0.09545	1.0684	0.51796	0.71808	FALSE
peu-miR166b	1239.15	1249.21	-0.013497	0.990688	0.92105	0.96126	FALSE	1149.31	1286.49	-0.16069	0.894597	0.38687	0.66111	FALSE	1357.71	1559.81	-0.19717	0.87226	0.097577	0.2515	FALSE
peu-miR167a	1084.03	1265.15	-0.22146	0.857697	0.1718	0.42067	FALSE	1351.27	1304.98	0.045015	1.03169	0.80769	0.89584	FALSE	1600.39	1365.18	0.22745	1.17076	0.023084	0.085764	FALSE
peu-miR167b	2291.98	2910.02	-0.32834	0.796452	0.14098	0.37753	FALSE	2926.35	3009.73	-0.040523	0.972302	0.86982	0.92185	FALSE	3465.51	2884.52	0.26215	1.19926	0.0058694	0.027204	TRUE
peu-miR167c-3p	128.135	257.596	-0.89964	0.53602	0.0019298	0.015245	TRUE	234.282	262.952	-0.1444	0.904756	0.61469	0.80371	FALSE	277.192	161.18	0.75816	1.69133	3.6811e-06	4.4909e-05	TRUE
peu-miR167c-5p	3312.27	4022.13	-0.27093	0.828785	0.15731	0.40745	FALSE	4655.58	4152.92	0.15835	1.11601	0.45689	0.71275	FALSE	5513.9	4168.71	0.39885	1.31846	0.00022081	0.0017569	TRUE
peu-miR168-3p	926.816	1492.67	-0.66754	0.629579	4.9232e-05	0.00072436	TRUE	912.728	1536.55	-0.73211	0.602023	0.00018358	0.0019888	TRUE	1079.69	1166.28	-0.10885	0.927327	0.51098	0.7138	FALSE
peu-miR168-5p	277.984	385.196	-0.44868	0.732713	0.022772	0.10903	FALSE	346.396	395.509	-0.17807	0.883885	0.56868	0.79287	FALSE	409.156	350.181	0.20579	1.15332	0.46865	0.69639	FALSE
peu-miR169a	0	0.250493	-0.11478	0.923523	0.53928	NA	NA	0.264424	0.268801	-0.035264	0.975853	0.93057	NA	NA	0.320516	0	0.16617	1.12208	0.48804	NA	NA
peu-miR169aa	31.3041	33.6193	-0.0098305	0.993209	0.98005	0.98629	FALSE	22.8995	34.2633	-0.43141	0.741537	0.32452	0.63921	FALSE	27.1291	39.4707	-0.44894	0.732581	0.25087	0.49812	FALSE
peu-miR169ab	4.83427	2.63811	0.67501	1.59661	0.17718	0.42415	FALSE	3.51445	2.67162	0.47349	1.38846	0.43	0.69298	FALSE	4.1519	6.06771	-0.39731	0.759273	0.4073	0.64814	FALSE
peu-miR169b	0.27589	0.258203	-0.010865	0.992497	0.96708	NA	NA	2.17286	0.263129	0.91595	1.88681	0.12619	NA	NA	2.58081	0.345909	0.90287	1.86978	0.070409	NA	NA
peu-miR169c	1.15135	1.44045	-0.015108	0.989583	0.97256	NA	NA	0.547944	1.47305	-0.36958	0.774008	0.5202	NA	NA	0.654003	1.45884	-0.34276	0.788531	0.47129	NA	NA
peu-miR169d	0	0.508696	-0.3034	0.81034	0.29543	NA	NA	0.264424	0.53193	-0.26854	0.830159	0.59025	NA	NA	0.320516	0	0.16617	1.12208	0.48804	NA	NA
peu-miR169e-3p	4.33545	20.1633	-1.3026	0.405395	0.0069836	0.040867	TRUE	6.57408	20.3575	-1.1313	0.456504	0.032301	0.13614	FALSE	7.78689	5.45227	0.39525	1.31517	0.35735	0.5945	FALSE
peu-miR169e-5p	1.09839	1.96456	-0.25042	0.840652	0.60322	NA	NA	1.3605	1.99363	-0.21743	0.860096	0.72236	0.85005	FALSE	1.60629	1.38246	0.084683	1.06045	0.86847	NA	NA
peu-miR169f	0	0.258203	-0.11732	0.921899	0.53454	NA	NA	0.283519	0.263129	-0.025616	0.982401	0.94973	NA	NA	0.333487	0	0.1691	1.12436	0.48386	NA	NA
peu-miR169g	1.15135	1.44045	-0.015108	0.989583	0.97256	NA	NA	0.547944	1.47305	-0.36958	0.774008	0.5202	NA	NA	0.654003	1.45884	-0.34276	0.788531	0.47129	NA	NA
peu-miR169h	23.6937	22.4023	0.20511	1.15277	0.58046	0.7576	FALSE	26.3695	22.788	0.27798	1.2125	0.52786	0.77243	FALSE	31.1661	29.8308	0.063985	1.04535	0.84587	0.91056	FALSE
peu-miR169i	0	0.258203	-0.11732	0.921899	0.53454	NA	NA	0.283519	0.263129	-0.025616	0.982401	0.94973	NA	NA	0.333487	0	0.1691	1.12436	0.48386	NA	NA
peu-miR169j	0	0.500987	-0.19913	0.871076	0.40919	NA	NA	0.264424	0.537603	-0.19232	0.875197	0.66494	NA	NA	0.320516	0	0.16617	1.12208	0.48804	NA	NA
peu-miR169k	0	0	NA	#VALUE!	NA	NA	NA	0.547944	0	0.41043	1.32908	0.33902	NA	NA	0.654003	0	0.39695	1.31672	0.25805	NA	NA
peu-miR171a-3p	2.38549	2.28528	-0.092199	0.938092	0.85372	NA	NA	5.25177	2.39652	0.57945	1.49428	0.29765	0.60601	FALSE	6.20654	2.99449	0.70833	1.63391	0.13552	0.31393	FALSE
peu-miR171a-5p	3.43609	5.88598	-0.36225	0.77795	0.46506	0.65125	FALSE	3.45753	5.98657	-0.47817	0.717888	0.38988	0.66111	FALSE	4.06853	4.30174	-0.069137	0.953208	0.8899	0.94134	FALSE
peu-miR171b	8.59921	5.41667	0.44737	1.36355	0.3464	0.56827	FALSE	4.26972	5.61142	-0.29295	0.816231	0.58908	0.79287	FALSE	5.06528	10.7917	-0.83929	0.558919	0.058723	0.16282	FALSE
peu-miR171c-3p	65.6596	72.1351	-0.14462	0.904618	0.61059	0.7576	FALSE	30.9417	74.6926	-1.1536	0.449502	0.0019665	0.014749	TRUE	36.7946	82.6283	-1.05	0.482968	0.00069831	0.004564	TRUE
peu-miR171c-5p	0.55178	2.63811	-0.50424	0.705032	0.26106	NA	NA	0	2.67162	-1.2698	0.414717	0.02799	0.13312	FALSE	0	0.691818	-0.27445	0.826765	0.34878	NA	NA
peu-miR171d	4.4278	15.7495	-1.0181	0.493766	0.037794	0.16539	FALSE	2.96632	16.0064	-1.6841	0.311197	0.0015924	0.012939	TRUE	3.52013	5.56979	-0.38171	0.767527	0.45505	0.69639	FALSE
peu-miR171e-3p	28.4297	15.7623	0.65502	1.57464	0.069779	0.22969	FALSE	20.7809	16.2053	0.24702	1.18675	0.5308	0.77243	FALSE	24.5316	35.8182	-0.50145	0.706396	0.055373	0.15762	FALSE
peu-miR171e-5p	4.05439	2.76314	0.14924	1.10899	0.76444	NA	NA	4.2319	2.95114	0.17271	1.12717	0.77508	0.88672	FALSE	4.99488	5.10519	-0.028117	0.980699	0.95157	0.9725	FALSE
peu-miR172a-3p	760.032	951.669	-0.29476	0.815208	0.27797	0.51322	FALSE	815.424	973.32	-0.22175	0.857525	0.58748	0.79287	FALSE	970.988	955.487	0.019102	1.01333	0.96039	0.9725	FALSE
peu-miR172a-5p	3.51295	5.81576	-0.24548	0.843535	0.62374	0.7576	FALSE	6.99071	5.85248	0.33836	1.26432	0.55292	0.79287	FALSE	8.27786	4.41572	0.64698	1.56589	0.15493	0.3416	FALSE
peu-miR172b	36.5479	50.9365	-0.37648	0.770315	0.31841	0.54096	FALSE	39.6761	51.9616	-0.33178	0.794556	0.40641	0.67735	FALSE	46.9993	45.8829	0.020252	1.01414	0.95265	0.9725	FALSE
peu-miR172c-3p	6.28024	4.44553	0.36626	1.28901	0.44964	0.64747	FALSE	5.3276	4.51352	0.21903	1.16395	0.69219	0.83655	FALSE	6.32511	7.90888	-0.26119	0.834399	0.53823	0.72916	FALSE
peu-miR172c-5p	0.27589	0	0.10326	1.0742	0.58666	NA	NA	0.831463	0	0.54204	1.45603	0.25186	NA	NA	0.987489	0.345909	0.29456	1.22651	0.48589	NA	NA
peu-miR172d	0	0.939461	-0.23863	0.84755	0.36089	NA	NA	0	0.935444	-0.38331	0.766677	0.3236	NA	NA	0	0	NA	#VALUE!	NA	NA	NA
peu-miR2111	11.6133	11.107	0.056078	1.03964	0.89294	0.94323	FALSE	6.04505	11.4746	-0.76581	0.588123	0.09871	0.30553	FALSE	7.16809	14.592	-0.8542	0.553172	0.028286	0.098232	FALSE
peu-miR319a	755.709	455.257	0.69893	1.6233	0.0001597	0.0018023	TRUE	515.169	469.448	0.12439	1.09005	0.58469	0.79287	FALSE	608.674	952.582	-0.62278	0.649418	0.00092753	0.0054754	TRUE
peu-miR319b	720.941	472.08	0.57649	1.49122	0.0036341	0.024964	TRUE	423.725	487.183	-0.20113	0.869869	0.38844	0.66111	FALSE	500.555	908.668	-0.83408	0.560941	1.2807e-06	1.8029e-05	TRUE
peu-miR3627	494.955	863.413	-0.6937	0.618266	0.041287	0.17167	FALSE	752.929	881.282	-0.20993	0.864579	0.4611	0.71361	FALSE	891.1	625.018	0.46714	1.38237	0.1107	0.28137	FALSE
peu-miR390-5p	20.2771	15.1757	0.32535	1.25297	0.41312	0.62164	FALSE	25.8986	15.5449	0.62865	1.54612	0.1097	0.32911	FALSE	30.6918	25.5271	0.23811	1.17945	0.44503	0.69018	FALSE
peu-miR390-3p	3.95881	4.1642	0.027613	1.01932	0.9558	0.9743	FALSE	3.45698	4.26741	-0.14014	0.907431	0.80825	0.89584	FALSE	4.13522	4.95478	-0.16881	0.889576	0.74066	0.88588	FALSE
peu-miR393-3p	30.5556	30.7444	-0.02504	0.982793	0.93343	0.96126	FALSE	27.2416	31.7068	-0.23339	0.850634	0.45228	0.71275	FALSE	32.3018	38.4319	-0.24482	0.843921	0.32754	0.57085	FALSE
peu-miR393-5p	133.452	164.192	-0.26129	0.834342	0.4276	0.63736	FALSE	118.984	169.363	-0.47599	0.718973	0.12388	0.35951	FALSE	141.25	167.968	-0.21681	0.860466	0.53883	0.72916	FALSE
peu-miR394	637.777	407.92	0.58842	1.5036	0.047714	0.1933	FALSE	529.654	419.492	0.29805	1.22948	0.45592	0.71275	FALSE	630.277	801.854	-0.29435	0.81544	0.42909	0.67692	FALSE
peu-miR395a	10.9394	2.97425	1.2664	2.40561	0.0059362	0.03908	TRUE	39.5032	3.06316	2.9583	7.77208	1.4893e-10	7.2605e-09	TRUE	46.5824	13.7823	1.5801	2.98991	4.4193e-07	6.7394e-06	TRUE
peu-miR395b	898.541	788.895	0.17341	1.12772	0.45728	0.6509	FALSE	4292.39	811.054	2.0734	4.20877	8.0394e-07	1.7419e-05	TRUE	5058.13	1130.42	1.8181	3.52617	1.402e-06	1.8326e-05	TRUE
peu-miR396a	5064.51	3790.08	0.36379	1.2868	0.27739	0.51322	FALSE	5786.72	3950.32	0.49454	1.40887	0.17956	0.45615	FALSE	6845	6376.94	0.10039	1.07206	0.46594	0.69639	FALSE
peu-miR396b-5p	10720.1	7992.46	0.36443	1.28737	0.29262	0.52265	FALSE	11600.4	8336.09	0.42286	1.34058	0.2737	0.58871	FALSE	13723.6	13490.1	0.024554	1.01717	0.77382	0.89315	FALSE
peu-miR396b-3p	3143.44	6427.34	-0.82735	0.563563	0.038126	0.16539	FALSE	3551.66	6528.75	-0.7732	0.585118	0.05126	0.18174	FALSE	4203.96	3972.39	0.074739	1.05317	0.79774	0.9	FALSE
peu-miR396c	184.896	150.98	0.25506	1.19339	0.23939	0.50472	FALSE	198.492	155.776	0.30978	1.23952	0.14213	0.38776	FALSE	234.959	232.588	0.010844	1.00754	0.93303	0.96466	FALSE
peu-miR396d-3p	31.432	27.4949	0.16673	1.12251	0.68063	0.79074	FALSE	30.3201	28.0216	0.10026	1.07197	0.83487	0.90444	FALSE	36.1887	39.6928	-0.10475	0.929966	0.80164	0.9	FALSE
peu-miR396d-5p	518.457	351.879	0.51131	1.42534	0.030788	0.14307	FALSE	505.419	364.167	0.43512	1.35202	0.12537	0.35951	FALSE	598.892	652.724	-0.12053	0.91985	0.47568	0.69639	FALSE
peu-miR398a	1.0745	3.24016	-0.6338	0.644477	0.1971	NA	NA	1.83224	3.32062	-0.54419	0.685776	0.36305	0.6592	FALSE	2.18618	1.34486	0.28603	1.21928	0.57499	NA	NA
peu-miR398b	825.576	408.111	0.94913	1.93071	3.3529e-05	0.00058862	TRUE	617.81	421.294	0.51872	1.43268	0.027698	0.13312	FALSE	731.751	1038.39	-0.4977	0.708235	0.00017179	0.001497	TRUE
peu-miR399a	0	0	NA	#VALUE!	NA	NA	NA	0.547944	0	0.41043	1.32908	0.33902	NA	NA	0.654003	0	0.39695	1.31672	0.25805	NA	NA
peu-miR399b	1.15135	2.47326	-0.40851	0.753401	0.4	NA	NA	0.831463	2.52556	-0.76427	0.588751	0.21147	0.49438	FALSE	0.987489	1.45884	-0.17774	0.884087	0.71206	NA	NA
peu-miR399c	42.6901	50.6102	-0.16492	0.891978	0.61223	0.7576	FALSE	148.925	51.6444	1.4957	2.82001	1.9683e-07	6.3971e-06	TRUE	176.195	53.7537	1.6511	3.14073	2.8897e-17	1.7627e-15	TRUE
peu-miR403-3p	1606.45	1162.12	0.38759	1.30821	0.29771	0.52265	FALSE	875.828	1214.94	-0.40968	0.75279	0.32974	0.643	FALSE	1038.57	2020.57	-0.93231	0.524019	8.6357e-08	1.5803e-06	TRUE
peu-miR403-5p	171.175	225.732	-0.39192	0.762115	0.095153	0.28366	FALSE	210.866	232.807	-0.1417	0.90645	0.64959	0.80681	FALSE	249.569	215.701	0.19593	1.14546	0.47366	0.69639	FALSE
peu-miR408-3p	185.933	95.5514	0.88452	1.84615	0.00022865	0.0024085	TRUE	126.68	98.5696	0.32543	1.25304	0.19695	0.47414	FALSE	150.148	234.021	-0.60968	0.655342	0.0057769	0.027204	TRUE
peu-miR408-5p	84.8906	38.2503	0.99021	1.98647	0.0065143	0.039587	TRUE	49.0766	39.116	0.33075	1.25767	0.31882	0.63921	FALSE	58.1265	107.273	-0.76575	0.588148	0.02693	0.096631	FALSE
peu-miR472a	2919.36	2390.82	0.26796	1.2041	0.27402	0.51322	FALSE	1795.12	2477.32	-0.44327	0.735466	NA	NA	NA	2124.58	3673.96	-0.78121	0.581879	1.0399e-12	2.7186e-11	TRUE
peu-miR472b	5451.78	3526.79	0.55613	1.47032	0.080054	0.25297	FALSE	4165.92	3669.39	0.16633	1.1222	0.62907	0.80681	FALSE	4926.72	6860.47	-0.46594	0.723999	0.0035788	0.018712	TRUE
peu-miR473-3p	185.613	212.625	-0.16648	0.891014	0.58657	0.7576	FALSE	209.406	217.335	-0.041935	0.971351	0.87931	0.92185	FALSE	248.208	233.305	0.082316	1.05872	0.72619	0.87763	FALSE
peu-miR473-5p	96.0343	153.221	-0.52094	0.696918	0.19021	0.44042	FALSE	101.401	155.365	-0.49491	0.709606	0.28487	0.59748	FALSE	120.388	120.762	-0.0062384	0.995685	0.98587	0.98587	FALSE
peu-miR474	0.246827	0	0.095477	1.06842	0.60197	NA	NA	0	0	NA	#VALUE!	NA	NA	NA	0	0.307129	-0.17387	0.886462	0.46819	NA	NA
peu-miR475a-3p	646.635	419.989	0.53982	1.45379	0.099261	0.29043	FALSE	629.55	437.543	0.46794	1.38313	0.19523	0.47414	FALSE	744.957	814.119	-0.12581	0.916489	0.35612	0.5945	FALSE
peu-miR475a-5p	97.7221	169.798	-0.73391	0.601272	0.017482	0.089102	FALSE	331.575	175.483	0.83765	1.78714	0.004429	0.028788	TRUE	392.194	123.294	1.5995	3.03038	5.8799e-14	1.7934e-12	TRUE
peu-miR475b	0	0.500987	-0.19913	0.871076	0.40919	NA	NA	1.28448	0.537603	0.33674	1.2629	0.56479	NA	NA	1.50995	0	0.84169	1.79215	0.064126	NA	NA
peu-miR475c	7.13698	2.26986	0.76707	1.70181	0.12174	0.34347	FALSE	2.62589	2.40787	-0.0842	0.943307	0.88859	0.9266	FALSE	3.10327	8.98539	-1.0967	0.467585	0.017032	0.064936	FALSE
peu-miR476	20.4961	18.5032	0.03233	1.02266	0.93693	0.96126	FALSE	14.678	19.3586	-0.4139	0.750592	0.36308	0.6592	FALSE	17.3913	25.8021	-0.50864	0.702885	0.095342	0.24925	FALSE
peu-miR477a-3p	23.2829	36.8882	-0.48659	0.71371	0.22391	0.48463	FALSE	54.4283	37.4812	0.5135	1.42751	0.20273	0.48211	FALSE	64.4924	29.2933	1.0602	2.08522	1.6592e-05	0.00017861	TRUE
peu-miR477a-5p	17.1957	10.215	0.77968	1.71675	0.052487	0.19863	FALSE	20.3847	10.4	1.0257	2.03595	0.013836	0.079352	FALSE	24.0925	21.6536	0.14059	1.10236	0.62317	0.79086	FALSE
peu-miR477b	37.3895	31.1521	0.23278	1.1751	0.47119	0.65306	FALSE	26.5832	32.1274	-0.25675	0.836971	0.49404	0.75032	FALSE	31.4922	47.0009	-0.51496	0.699812	0.12903	0.31069	FALSE
peu-miR478a	0	0.258203	-0.11732	0.921899	0.53454	NA	NA	0	0.263129	-0.21455	0.861815	0.47778	NA	NA	0	0	NA	#VALUE!	NA	NA	NA
peu-miR478b	0.246827	0	0.095477	1.06842	0.60197	NA	NA	0.283519	0	0.17981	1.13273	0.55152	NA	NA	0.333487	0.307129	-0.00082251	0.99943	0.99797	NA	NA
peu-miR478c	3.6137	5.52672	-0.16922	0.889323	0.73443	0.82827	FALSE	3.98601	5.61204	-0.13027	0.91366	0.82234	0.89584	FALSE	4.75402	4.56731	0.044325	1.0312	0.92736	0.96466	FALSE
peu-miR478d	3.01413	1.78429	0.22427	1.16819	0.65434	NA	NA	1.52981	1.85892	-0.24998	0.840908	0.68269	0.83203	FALSE	1.81749	3.80029	-0.57796	0.66991	0.25859	0.49812	FALSE
peu-miR481a	0.27589	0	0.10326	1.0742	0.58666	NA	NA	0	0	NA	#VALUE!	NA	NA	NA	0	0.345909	-0.18338	0.880637	0.45518	NA	NA
peu-miR481b	0.798607	0.258203	0.1943	1.14417	0.58967	NA	NA	0.264424	0.263129	-0.032828	0.977502	0.93523	NA	NA	0.320516	0.998948	-0.34463	0.78751	0.41939	NA	NA
peu-miR482a.1	12.2846	11.5686	0.12726	1.09222	0.74658	0.83071	FALSE	10.0316	11.8554	-0.15771	0.896447	0.70702	0.84067	FALSE	11.8554	15.4719	-0.33436	0.793136	0.32617	0.57085	FALSE
peu-miR482a.2	1770.7	1805.62	-0.02623	0.981983	0.84618	0.92747	FALSE	1089.81	1856.72	-0.75696	0.591742	4.5126e-07	1.1e-05	TRUE	1288.67	2229.09	-0.78419	0.580678	8.5751e-17	3.9231e-15	TRUE
peu-miR482b-3p	116.572	86.5027	0.32095	1.24915	0.40596	0.61674	FALSE	125.251	90.4467	0.374	1.29594	0.38529	0.66111	FALSE	148.034	146.875	0.014071	1.0098	0.93074	0.96466	FALSE
peu-miR482b-5p	9.29513	13.8988	-0.47028	0.721824	0.30748	0.52806	FALSE	12.2996	14.323	-0.27646	0.825614	0.56565	0.79287	FALSE	14.5455	11.6708	0.23803	1.17938	0.54986	0.72916	FALSE
peu-miR482c-3p	443.895	566.153	-0.34428	0.787701	0.084941	0.26315	FALSE	404.415	585.4	-0.52095	0.696913	0.023505	0.12062	FALSE	478.278	558.913	-0.22282	0.856889	0.016172	0.062969	FALSE
peu-miR482c-5p	0	0	NA	#VALUE!	NA	NA	NA	0.283519	0	0.17981	1.13273	0.55152	NA	NA	0.333487	0	0.1691	1.12436	0.48386	NA	NA
peu-miR482d	197.411	201.654	-0.019616	0.986495	0.92596	0.96126	FALSE	212.495	206.875	0.044922	1.03163	0.81638	0.89584	FALSE	251.433	248.774	0.016987	1.01184	0.90629	0.95317	FALSE
peu-miR530a	177.506	216.235	-0.25656	0.837082	0.29656	0.52265	FALSE	204.207	222.486	-0.11297	0.924683	0.69927	0.83655	FALSE	242.461	223.088	0.10815	1.07785	0.70333	0.86706	FALSE
peu-miR530b	35.1733	27.6837	0.3145	1.24358	0.38261	0.60452	FALSE	33.1743	28.3358	0.2267	1.17016	0.49636	0.75032	FALSE	39.342	44.2379	-0.15588	0.897585	0.6141	0.79086	FALSE
peu-miR6421	119.611	615.941	-2.0985	0.233501	5.3389e-11	2.1089e-09	TRUE	1691.61	637.222	1.2843	2.43564	0.00015574	0.0017865	TRUE	2003.98	150.861	3.5557	11.7591	7.4795e-59	1.3688e-56	TRUE
peu-miR6424	6.85592	11.4281	-0.38048	0.768182	0.40337	0.61674	FALSE	14.0171	11.5873	0.37829	1.2998	0.42424	0.69298	FALSE	16.6761	8.6383	0.78326	1.72102	0.045557	0.13728	FALSE
peu-miR6425-3p	0.740481	0	0.21682	1.16217	0.41207	NA	NA	0.245514	0	0.16447	1.12075	0.57076	NA	NA	0.285315	0.921388	-0.21089	0.864004	0.54859	NA	NA
peu-miR6425-5p	2.49141	1.69094	0.29987	1.23103	0.54069	NA	NA	0.491028	1.74185	-0.45994	0.727016	0.40849	NA	NA	0.570631	3.14725	-0.94822	0.518272	0.064175	NA	NA
peu-miR6430	28.2359	25.1954	0.064419	1.04566	0.86372	0.93471	FALSE	33.287	26.297	0.22669	1.17015	0.56812	0.79287	FALSE	39.4254	35.5874	0.14342	1.10452	0.54709	0.72916	FALSE
peu-miR6431	0	0	NA	#VALUE!	NA	NA	NA	0.264424	0	0.17232	1.12687	0.5608	NA	NA	0.320516	0	0.16617	1.12208	0.48804	NA	NA
peu-miR6438	2.9715	2.96654	-0.0037752	0.997387	0.99398	NA	NA	1.87062	3.06884	-0.4148	0.750123	0.49517	0.75032	FALSE	2.18989	3.72626	-0.3572	0.780678	0.48775	0.7084	FALSE
peu-miR6440	0.493654	0	0.16391	1.12032	0.48395	NA	NA	0.264424	0	0.17232	1.12687	0.5608	NA	NA	0.320516	0.614258	-0.1238	0.917767	0.71721	NA	NA
peu-miR6445	390.49	201.687	0.82282	1.76886	0.010843	0.059073	FALSE	384.811	209.379	0.75959	1.69301	0.058012	0.19846	FALSE	453.415	492.656	-0.10679	0.928652	0.72896	0.87763	FALSE
peu-miR6448	30.5819	33.5436	-0.18557	0.879302	0.63293	0.7576	FALSE	48.5255	34.8398	0.33126	1.25811	0.52236	0.77243	FALSE	57.0057	38.5408	0.44786	1.36402	0.29031	0.54211	FALSE
peu-miR6456	0	0.250493	-0.11478	0.923523	0.53928	NA	NA	0	0.268801	-0.21744	0.86009	0.47453	NA	NA	0	0	NA	#VALUE!	NA	NA	NA
peu-miR6457a	19.8579	11.5758	0.4709	1.38597	0.2687	0.51322	FALSE	29.018	12.14	0.92263	1.89557	0.034731	0.14065	FALSE	34.2712	24.9556	0.40987	1.32857	0.14126	0.31914	FALSE
peu-miR6457b	24.2495	13.5404	0.56101	1.4753	0.17306	0.42067	FALSE	16.9632	14.1336	0.11401	1.08223	0.79505	0.89584	FALSE	20.0999	30.5171	-0.52564	0.694651	0.12658	0.30886	FALSE
peu-miR6461	1.14619	0.75919	0.072063	1.05122	0.86645	NA	NA	0.509938	0.800731	-0.28693	0.819644	0.61346	NA	NA	0.605831	1.45766	-0.33583	0.792328	0.47275	NA	NA
peu-miR6462a-3p	4.4362	8.59387	-0.63644	0.643298	0.20016	0.44542	FALSE	0.245514	9.08252	-2.0384	0.243434	0.00086408	0.0080236	TRUE	0.285315	5.60386	-1.7186	0.303843	0.00086507	0.0052769	TRUE
peu-miR6462a-5p	0	2.20735	-0.93208	0.524102	0.034014	NA	NA	0.283519	2.26811	-1.0741	0.474967	0.073849	0.24408	FALSE	0.333487	0	0.1691	1.12436	0.48386	NA	NA
peu-miR6462b	7.97304	35.9966	-1.6858	0.310831	8.9704e-05	0.0010902	TRUE	5.06336	37.6476	-2.3281	0.199146	2.5386e-06	4.9503e-05	TRUE	5.98237	10.0572	-0.59379	0.6626	0.1548	0.3416	FALSE
peu-miR6469	0	0.258203	-0.11732	0.921899	0.53454	NA	NA	0	0.263129	-0.21455	0.861815	0.47778	NA	NA	0	0	NA	#VALUE!	NA	NA	NA
peu-miR6471	39.1741	46.2335	-0.24908	0.841433	0.49933	0.66859	FALSE	84.4523	48.1357	0.64377	1.56241	0.16299	0.42378	FALSE	99.5417	49.363	0.83181	1.77992	0.035899	0.11327	FALSE
peu-miR6474	8.0654	7.63172	0.069593	1.04942	0.87901	0.94323	FALSE	14.4519	7.87385	0.76728	1.70206	0.078194	0.24996	FALSE	17.0745	10.1747	0.65253	1.57192	0.078228	0.21053	FALSE
peu-miR6476	1.49893	5.56526	-0.39303	0.761529	0.35157	0.56827	FALSE	3.83418	5.58368	-0.18237	0.881254	0.76564	0.88344	FALSE	4.53911	1.91755	0.40843	1.32724	0.39878	0.64014	FALSE
peu-miR6477	0	0	NA	#VALUE!	NA	NA	NA	0.283519	0	0.17981	1.13273	0.55152	NA	NA	0.333487	0	0.1691	1.12436	0.48386	NA	NA
peu-miR6478	817.947	1667.54	-0.82358	0.565038	0.03873	0.16539	FALSE	669.231	1690.55	-1.1227	0.459234	0.012139	0.071728	FALSE	791.947	1029.95	-0.35727	0.78064	0.13333	0.31282	FALSE
peu-miR7812	4.37808	6.98901	-0.45541	0.729303	0.347	0.56827	FALSE	7.91511	7.17317	0.062212	1.04407	0.90123	0.92984	FALSE	9.42467	5.5263	0.55456	1.46872	0.23176	0.47786	FALSE
peu-miR7813	3.21316	1.76887	0.27507	1.21005	0.58239	NA	NA	3.21202	1.87026	0.28721	1.22028	0.63369	0.80681	FALSE	3.78321	4.03221	-0.07774	0.947541	0.87458	0.93052	FALSE
peu-miR7814	25.5927	13.8148	0.53301	1.44694	0.24901	0.50472	FALSE	13.1674	14.5706	-0.20155	0.869616	0.69907	0.83655	FALSE	15.5645	32.1805	-0.92173	0.527876	0.0059948	0.027204	TRUE
peu-miR7816	1.10356	1.00968	-0.014796	0.989797	0.96999	NA	NA	0.793457	1.06953	-0.28922	0.818344	0.62921	NA	NA	0.939318	1.38364	-0.1526	0.899628	0.7405	NA	NA
peu-miR7819	0	0.939461	-0.23863	0.84755	0.36089	NA	NA	0.245514	0.935444	-0.1873	0.878248	0.67755	NA	NA	0.285315	0	0.15738	1.11526	0.50085	NA	NA
peu-miR7823	2.69044	5.05613	-0.58543	0.666451	0.24202	0.50472	FALSE	5.19504	5.34199	-0.15652	0.897187	0.78732	0.89261	FALSE	6.10094	3.37918	0.56896	1.48345	0.24146	0.49078	FALSE
peu-miR7825	1.91573	0.258203	0.60623	1.52228	0.17801	NA	NA	3.98657	0.263129	1.4373	2.70814	0.018811	0.09914	FALSE	4.68733	2.41783	0.57337	1.488	0.25644	0.49812	FALSE
peu-miR7826	0	0	NA	#VALUE!	NA	NA	NA	0.245514	0	0.16447	1.12075	0.57076	NA	NA	0.285315	0	0.15738	1.11526	0.50085	NA	NA
peu-miR7827	0.522717	0	0.25132	1.1903	0.37842	NA	NA	0.283519	0	0.17981	1.13273	0.55152	NA	NA	0.333487	0.653038	-0.19762	0.871988	0.62518	NA	NA
peu-miR7829	3.91941	2.97425	0.21025	1.15689	0.6744	0.79074	FALSE	0.812552	3.06316	-1.0009	0.499688	0.10149	0.30921	FALSE	0.952289	4.91364	-1.0888	0.470152	0.034852	0.11327	FALSE
peu-miR7831	1.29226	1.01739	0.031465	1.02205	0.94497	NA	NA	2.22996	1.06386	0.32109	1.24927	0.59364	0.79287	FALSE	2.64195	1.61321	0.2185	1.16352	0.65375	NA	NA
peu-miR7833	0.299787	0.250493	-0.0028608	0.998019	0.99138	NA	NA	0.812368	0.268801	0.28549	1.21882	0.58217	NA	NA	0.974519	0.383511	0.28279	1.21655	0.50382	NA	NA
peu-miR7834	3.34814	0.250493	0.9609	1.94652	0.045538	NA	NA	1.32212	0.268801	0.34416	1.26941	0.47137	NA	NA	1.60258	4.22376	-0.50714	0.703616	0.30949	0.56637	FALSE
peu-miR7840	4.31155	3.47523	0.15252	1.11151	0.75653	0.83589	FALSE	5.13937	3.60077	0.3014	1.23234	0.59091	0.79287	FALSE	6.07871	5.41467	0.09675	1.06936	0.83727	0.91056	FALSE
peu-miR827	278.206	413.549	-0.49673	0.708711	0.15563	0.40745	FALSE	221.483	430.954	-0.85311	0.55359	0.030357	0.13614	FALSE	261.812	350.187	-0.388	0.764188	0.15767	0.34349	FALSE
peu-miR828	4.01693	2.90402	0.34309	1.26847	0.49185	0.6642	FALSE	3.92928	2.92908	0.5133	1.42731	0.37766	0.66111	FALSE	4.64842	5.03234	-0.082428	0.944467	0.86706	0.9279	FALSE
