# Supplementary material for: Genome-Wide Analysis of MicroRNA Responses to the Phytohormone Abscisic Acid in Populus euphratica
Source: Front Plant Sci. 2016 Aug 17;7:1184. doi: 10.3389/fpls.2016.01184 (PMC4988358; doi:10.3389/fpls.2016.01184)
Supplement: Supplementary file 6 [file Table6.XLSX]

## Sheet: Sheet1
Supplementary Data 6 Prediction Target Genes of miRNAs
miRNA_Acc.	gene	Expectation	UPE	miRNA_start	miRNA_end	Target_start	Target_end	miRNA_aligned_fragment	Target_aligned_fragment	Inhibition	Target_Desc.	Multiplicity
miR-n1	CCG027010.1	2	12.849	1	20	3325	3344	GGUAGUUCGAUCGUGGAAUU	AAUUCCGUGAUCAAACUACC	Cleavage		1
miR-n1	CCG018482.3	2.5	15.268	1	20	1413	1432	GGUAGUUCGAUCGUGGAAUU	AAUUCUACCAUUGAGCUACC	Cleavage		1
miR-n1	CCG028207.1	3	14.176	1	20	1938	1957	GGUAGUUCGAUCGUGGAAUU	AAUUCCAUGAUGGAACUAUG	Translation		1
miR-n1	CCG014921.1	3	18.032	1	20	1503	1522	GGUAGUUCGAUCGUGGAAUU	AAUUUCAUGUUCGAGCUACU	Translation		1
miR-n1	CCG015334.1	3	9.87	1	20	2047	2066	GGUAGUUCGAUCGUGGAAUU	AGUUCCAUGGUUCAACUACC	Cleavage		1
miR-n1	CCG024096.1	3	3.108	1	20	11287	11306	GGUAGUUCGAUCGUGGAAUU	AAUUUCAUCAUCGAAUUACU	Cleavage		1
miR-n1	CCG031563.1	3	13.726	1	20	2448	2467	GGUAGUUCGAUCGUGGAAUU	AUUUCAACGAUUGGACUACC	Cleavage		1
miR-n2	CCG005903.1	2.5	14.987	1	22	2880	2901	GGGAAUGUAGCCUGACUCGAGA	UGUGGGGUUAGGCUACAUUUCC	Cleavage		1
miR-n2	CCG017318.1	3	14.553	1	22	201	222	GGGAAUGUAGCCUGACUCGAGA	UAUCGAGUCUGGCCGCAUUCCU	Translation		1
miR-n3	CCG031799.1	2.5	19.289	1	21	148	168	UGGUGCCACGCUGCGUGCGAC	GACGCACGCAGCUUGGCACUA	Translation		1
miR-n3	CCG008542.1	3	20.17	1	21	238	258	UGGUGCCACGCUGCGUGCGAC	GAUGCACGCAGCGUGGCACGA	Cleavage		1
miR-n4	CCG015063.1	2	16.33	1	21	2888	2908	UUAGUCUUAAUAAUUGUGUGA	UUACACAAUUAUUAGGAUUAG	Cleavage		1
miR-n4	CCG011396.1	3	12.799	1	21	4229	4249	UUAGUCUUAAUAAUUGUGUGA	UAACACAAUUAUUAGGAGUAA	Cleavage		1
miR-n4	CCG010218.1	2.5	19.704	1	20	774	793	UUAGUCUUAAUAAUUGUGUG	CACAAAAUUGUUGAGACUAG	Cleavage		1
miR-n4	CCG014632.1	3	15.861	1	20	3371	3390	UUAGUCUUAAUAAUUGUGUG	CACACAAUUAUUGAAGCUGA	Cleavage		1
miR-n4	CCG000244.1	3	6.172	1	21	1177	1197	UUAGUCUUAAUAAUUGUGUGA	UGACGUUAUUAUUAAGACUAA	Cleavage		1
miR-n4	CCG004898.1	3	16.955	1	21	7291	7311	UUAGUCUUAAUAAUUGUGUGA	UCAAGCAAUUGAUAAGACUAA	Translation		1
miR-n4	CCG009564.2	3	20.665	1	20	3344	3363	UUAGUCUUAAUAAUUGUGUG	CACAUGAUUCUUAGGGCUAA	Translation		1
miR-n4	CCG031389.2	3	14.816	1	20	1354	1373	UUAGUCUUAAUAAUUGUGUG	UAUGCAAUUAUCAAGGCUAA	Translation		1
miR-n5	CCG027953.1	2.5	20.616	1	21	1484	1504	GCAUGAGGGGAGUCACGCAGG	CCUGCUUGAAUUCCCUCAUGC	Cleavage		1
miR-n5	CCG019608.1	2.5	22.612	1	21	3348	3368	GCAUGAGGGGAGUCACGCAGG	CCUGCUUGAAUUCCCUCAUGC	Cleavage		1
miR-n5	CCG000786.1	2.5	11.995	1	21	1442	1462	GCAUGAGGGGAGUCACGCAGG	UCUGUUUGACUCUCCUUAUGC	Cleavage		1
miR-n6	CCG023141.2	0.5	16.914	1	20	646	665	UCAUUUGAGCAAGAAAUAUU	AAUGUUUCUUGCUCAAAUGA	Cleavage		1
miR-n6	CCG021715.1	2.5	13.609	1	20	1725	1744	UCAUUUGAGCAAGAAAUAUU	AAUAUUUCUUGCUUGCAUGA	Cleavage		1
miR-n6	CCG004807.1	3	22.101	1	20	1323	1342	UCAUUUGAGCAAGAAAUAUU	UUUGUUUUUUGCUCAAAUGA	Cleavage		1
miR-n6	CCG011380.1	3	22.101	1	20	1323	1342	UCAUUUGAGCAAGAAAUAUU	UUUGUUUUUUGCUCAAAUGA	Cleavage		1
miR-n6	CCG012551.1	2.5	16.3	1	20	4597	4616	UCAUUUGAGCAAGAAAUAUU	GAUAUUUCUUGCUUAAUUGA	Cleavage		1
miR-n6	CCG005622.1	2.5	14.528	1	20	838	857	UCAUUUGAGCAAGAAAUAUU	AAAGUUUCUUGCUCAAAUGC	Cleavage		1
miR-n6	CCG022352.1	3	18.476	1	20	6573	6592	UCAUUUGAGCAAGAAAUAUU	UUUGUUUCUUGCUUAAAUGA	Cleavage		1
miR-n6	CCG007310.1	3	8.804	1	20	3752	3771	UCAUUUGAGCAAGAAAUAUU	UAUAUUUUUUGCUCAAAUCA	Cleavage		1
miR-n6	CCG032249.1	3	13.133	1	20	4616	4635	UCAUUUGAGCAAGAAAUAUU	UGUAUUUUUUGCUUGAAUGA	Cleavage		1
miR-n6	CCG017741.1	2.5	15.955	1	20	519	538	UCAUUUGAGCAAGAAAUAUU	GAGGUUUUUUGCUCAAAUGA	Cleavage		1
miR-n6	CCG003731.1	2.5	10.523	1	20	1470	1489	UCAUUUGAGCAAGAAAUAUU	AAUAUUUUUUUUUUAAAUGA	Translation		1
miR-n6	CCG007043.2	2.5	13.167	1	20	658	677	UCAUUUGAGCAAGAAAUAUU	GGUAUUCCUUGCUUAAAUGA	Cleavage		1
miR-n6	CCG028090.1	3	12.606	1	20	999	1018	UCAUUUGAGCAAGAAAUAUU	AACAUUUCUUGCUCCAAUGG	Cleavage		1
miR-n6	CCG012295.1	3	11.958	1	20	1105	1124	UCAUUUGAGCAAGAAAUAUU	AACAUUUCUUGCUCCAAUGG	Cleavage		1
miR-n6	CCG022112.1	3	10.099	1	20	3336	3355	UCAUUUGAGCAAGAAAUAUU	UAUAUUUCUUGCCUAGAUGA	Cleavage		1
miR-n6	CCG008956.1	3	16.536	1	20	1341	1360	UCAUUUGAGCAAGAAAUAUU	AAUAUUUUUUUUUCAGGUGA	Translation		1
miR-n6	CCG015163.5	3	22.089	1	20	1450	1469	UCAUUUGAGCAAGAAAUAUU	AAUAUUUCUCGCUCAGGUGC	Translation		1
miR-n6	CCG018104.1	3	19.921	1	20	7	26	UCAUUUGAGCAAGAAAUAUU	GAAAUUUCUUGCUCUAAUGA	Cleavage		1
miR-n6	CCG032927.1	3	19.921	1	20	7	26	UCAUUUGAGCAAGAAAUAUU	GAAAUUUCUUGCUCUAAUGA	Cleavage		1
miR-n6	CCG004301.1	2.5	18.021	1	20	289	308	UCAUUUGAGCAAGAAAUAUU	AAUUUUUCUUGUACAAAUGA	Cleavage		1
miR-n6	CCG002791.2	3	15.219	1	20	4993	5012	UCAUUUGAGCAAGAAAUAUU	AAUAUUCCUUGUUUGAGUGA	Cleavage		1
miR-n6	CCG034137.1	3	19.526	1	20	1828	1847	UCAUUUGAGCAAGAAAUAUU	AAUAUUUUUUUCUUGAAUGG	Translation		1
miR-n6	CCG003480.1	3	14.791	1	20	884	903	UCAUUUGAGCAAGAAAUAUU	AAUUUUUCUUGCUUAUAUGA	Cleavage		1
miR-n6	CCG013402.1	2.5	11.725	1	20	1120	1139	UCAUUUGAGCAAGAAAUAUU	AACAUUUAUUGUUCAAAUGA	Cleavage		1
miR-n6	CCG002849.3	3	14.979	1	20	7770	7789	UCAUUUGAGCAAGAAAUAUU	AACAUUUCUUGUUCAGAUGU	Cleavage		1
miR-n6	CCG026680.1	3	12.987	1	20	855	874	UCAUUUGAGCAAGAAAUAUU	AAUGUUUCCUCUUCAAAUGA	Translation		1
miR-n6	CCG007286.1	3	14.08	1	20	58	77	UCAUUUGAGCAAGAAAUAUU	AGUGUUUAUUGUUUAAAUGA	Cleavage		1
miR-n6	CCG023027.1	3	20.328	1	20	11438	11457	UCAUUUGAGCAAGAAAUAUU	AAUAUUUGUUGCUCAGCUGA	Cleavage		1
miR-n6	CCG015840.1	3	11.107	1	20	1290	1309	UCAUUUGAGCAAGAAAUAUU	AAUUUUUUCUGUUCAAAUGA	Cleavage		1
miR-n6	CCG024054.1	3	11.568	1	20	3373	3393	UCAUUUGAGCAA-GAAAUAUU	AAUAUUUUGUUGCUUAAAUGA	Cleavage		1
miR-n6	CCG030522.3	3	12.683	1	20	531	550	UCAUUUGAGCAAGAAAUAUU	AGUAUUUUUUUAUCAAAUGA	Translation		1
miR-n6	CCG031988.1	3	17.982	1	20	6134	6153	UCAUUUGAGCAAGAAAUAUU	GAUAUUUAUUGUUCAAGUGG	Cleavage		1
miR-n6	CCG003995.1	3	13.38	1	20	1042	1061	UCAUUUGAGCAAGAAAUAUU	AAUAUUUUUUUAUUAAAUGA	Translation		1
miR-n6	CCG024222.1	3	7.362	1	20	3702	3721	UCAUUUGAGCAAGAAAUAUU	GAUAUUGUUUCCUCAAAUGA	Translation		1
miR-n6	CCG020440.1	3	13.973	1	20	3425	3444	UCAUUUGAGCAAGAAAUAUU	AAUGCUUUUUGCACAAAUGA	Cleavage		1
miR-n6	CCG009362.2	3	9.665	1	20	7927	7946	UCAUUUGAGCAAGAAAUAUU	UAAAUUUCUUCCUCAAAUGA	Translation		1
miR-n6	CCG027848.1	3	13.494	1	20	6389	6408	UCAUUUGAGCAAGAAAUAUU	AAGAUUUUUUGAUCAGAUGA	Translation		1
miR-n6	CCG017656.1	3	10.218	1	20	986	1005	UCAUUUGAGCAAGAAAUAUU	AAUUUUUUUUUCUCAAGUGA	Translation		1
miR-n6	CCG009852.1	3	21.812	1	20	1820	1839	UCAUUUGAGCAAGAAAUAUU	AAUCAUUCUUGCUCAGGUGA	Cleavage		1
miR-n6	CCG009124.2	3	14.311	1	20	8110	8129	UCAUUUGAGCAAGAAAUAUU	ACUAUAUUUUGCUCAAAUGG	Cleavage		1
miR-n6	CCG031987.1	3	16.221	1	20	1209	1228	UCAUUUGAGCAAGAAAUAUU	AGCAUUAUUUGCUCAAAUGA	Cleavage		1
miR-n6	CCG008925.1	3	13.308	1	20	977	996	UCAUUUGAGCAAGAAAUAUU	AAUAAUUUUUUUUCAAAUGA	Translation		1
miR-n6	CCG003022.1	3	12.931	1	20	1017	1036	UCAUUUGAGCAAGAAAUAUU	GAUAUUUAUUUUUCAAAUGA	Translation		1
miR-n7	CCG027151.1	2	17.202	1	21	2840	2860	GCGGCAGCAUCAAGAUUCACA	UGUGGAUGUUGAUGCUGCUGC	Cleavage		1
miR-n7	CCG023865.1	2.5	14.573	1	21	1134	1154	GCGGCAGCAUCAAGAUUCACA	UGUGACUUUUGAUGCUGCUGU	Cleavage		1
miR-n7	CCG014278.1	2.5	22.116	1	21	204	224	GCGGCAGCAUCAAGAUUCACA	UGUUGAUCUUGAUGCUGCUGU	Cleavage		1
miR-n7	CCG015680.1	2.5	23.834	1	20	67	86	GCGGCAGCAUCAAGAUUCAC	GUGGGUCUUGAUGCUGCUGG	Cleavage		1
miR-n7	CCG016233.1	2.5	21.283	1	20	67	86	GCGGCAGCAUCAAGAUUCAC	GUGGGUCUUGAUGCUGCUGG	Cleavage		1
miR-n7	CCG015679.1	2.5	22.483	1	20	67	86	GCGGCAGCAUCAAGAUUCAC	GUGGGUCUUGAUGCUGCUGG	Cleavage		1
miR-n7	CCG015675.1	2.5	23.062	1	20	67	86	GCGGCAGCAUCAAGAUUCAC	GUGGGUCUUGAUGCUGCUGG	Cleavage		1
miR-n7	CCG013517.1	2.5	21.659	1	20	67	86	GCGGCAGCAUCAAGAUUCAC	GUGGGUCUUGAUGCUGCUGG	Cleavage		1
miR-n7	CCG010945.1	2.5	17.236	1	20	67	86	GCGGCAGCAUCAAGAUUCAC	GUGGGUCUUGAUGCUGCUGG	Cleavage		1
miR-n7	CCG012512.1	3	19.484	1	21	12793	12813	GCGGCAGCAUCAAGAUUCACA	UGUUGAUUUUGAUGCUGUUGC	Cleavage		1
miR-n7	CCG022337.1	3	17.363	1	21	10890	10910	GCGGCAGCAUCAAGAUUCACA	UGUGAUUUUUGGUGCUGCUGU	Cleavage		1
miR-n7	CCG028839.1	3	15.47	1	21	6317	6337	GCGGCAGCAUCAAGAUUCACA	UUUGAGUCUUGAUGUUGUUGC	Cleavage		1
miR-n7	CCG012406.1	3	19.848	1	21	38	58	GCGGCAGCAUCAAGAUUCACA	UGUUGAUCUUGGUGUUGCUGC	Cleavage		1
miR-n7	CCG003818.1	2.5	15.427	1	21	2388	2408	GCGGCAGCAUCAAGAUUCACA	UGUGGAUCUCAAUGCUGCCGC	Translation		1
miR-n7	CCG031990.1	3	20.95	1	21	159	179	GCGGCAGCAUCAAGAUUCACA	UGAGAAUCUUGAUGAUGCUGC	Cleavage		1
miR-n7	CCG018749.1	3	20.95	1	21	159	179	GCGGCAGCAUCAAGAUUCACA	UGAGAAUCUUGAUGAUGCUGC	Cleavage		1
miR-n7	CCG027628.1	3	16.871	1	21	7532	7552	GCGGCAGCAUCAAGAUUCACA	UAUGGAUAUUGAUGCUGCUGC	Cleavage		1
miR-n7	CCG020493.1	3	17.795	1	21	3445	3465	GCGGCAGCAUCAAGAUUCACA	UAUGAAUUUUGCUGCUGCUGC	Translation		1
miR-n7	CCG033117.1	3	14.218	1	21	1505	1525	GCGGCAGCAUCAAGAUUCACA	UGUGAUUUUUGCUGCUGCCGU	Translation		1
miR-n7	CCG017413.1	3	19.044	1	20	1662	1681	GCGGCAGCAUCAAGAUUCAC	AUGGAUGUUGAUGCUGCUGC	Cleavage		1
miR-n7	CCG025483.1	2.5	21.316	1	20	4697	4716	GCGGCAGCAUCAAGAUUCAC	GGGGAUGUUGAUGCUGCCGC	Cleavage		1
miR-n7	CCG028280.1	3	21.725	1	20	1614	1633	GCGGCAGCAUCAAGAUUCAC	GUGAAACUUAAUGUUGCUGC	Translation		1
miR-n7	CCG000293.1	3	19.056	1	20	5581	5600	GCGGCAGCAUCAAGAUUCAC	GGGGAUGUUGAUGCUGCUGC	Cleavage		1
miR-n7	CCG017572.1	3	14.923	1	20	914	933	GCGGCAGCAUCAAGAUUCAC	GUGACUCUUCAUGUUGUCGC	Translation		1
miR-n7	CCG014790.1	3	19.011	1	21	4543	4564	GCGGCAGCAUC-AAGAUUCACA	UUUGAAUUUUUGAUGCUGCUGC	Cleavage		1
miR-n8	CCG012019.2	3	21.062	1	19	1942	1960	CAGGCGGUCUCCUUGGCUA	CAGCUAAGGGGAUUGCCUG	Cleavage		1
miR-n8	CCG014337.1	3	20.612	1	19	7186	7204	CAGGCGGUCUCCUUGGCUA	UAGUUGAGGAGGCCGUUUG	Cleavage		1
miR-n8	CCG014339.2	3	21.372	1	19	6702	6720	CAGGCGGUCUCCUUGGCUA	UAGUUGAGGAGGCCGUUUG	Cleavage		1
miR-n8	CCG006646.1	3	18.69	1	19	203	221	CAGGCGGUCUCCUUGGCUA	UAGCUAGUGAGACUGCUUG	Cleavage		1
miR-n8	CCG027604.1	3	19.022	1	19	2043	2061	CAGGCGGUCUCCUUGGCUA	UAACAAAGAAGACCGCCUG	Translation		1
miR-n9	CCG004600.1	1	22.449	1	21	4434	4454	CAGAAUUGCAGUGCCUUGAUC	GAUCAAGGCACUGCAAUUCUA	Cleavage		1
miR-n9	CCG004603.1	2.5	18.121	1	21	3439	3459	CAGAAUUGCAGUGCCUUGAUC	GAACAAGGCACUGCAGUUCUU	Cleavage		1
miR-n9	CCG026078.1	2.5	23.279	1	21	10077	10097	CAGAAUUGCAGUGCCUUGAUC	GACCAAGGCACUGCGAUUCUA	Cleavage		1
miR-n9	CCG004598.1	2	17.595	1	20	2188	2207	CAGAAUUGCAGUGCCUUGAU	AUAAAGGCACUGCAAUUCUA	Cleavage		1
miR-n9	CCG004596.1	3	19.026	1	21	2593	2613	CAGAAUUGCAGUGCCUUGAUC	GACCCAGGCACUGCAAUUCUA	Cleavage		1
miR-n9	CCG003915.1	3	17.021	1	21	2442	2462	CAGAAUUGCAGUGCCUUGAUC	GAUCAAGGCAGUGAAAUUCUU	Translation		1
miR-n9	CCG000306.1	3	15.777	1	20	2249	2268	CAGAAUUGCAGUGCCUUGAU	CUCAAGGUAUUGAAAUUCUG	Cleavage		1
miR-n9	CCG025471.1	3	12.091	1	20	2299	2318	CAGAAUUGCAGUGCCUUGAU	CUCAAGGUAUUGAAAUUCUG	Cleavage		1
miR-n9	CCG025987.2	3	11.749	1	20	3194	3213	CAGAAUUGCAGUGCCUUGAU	AUCAAGGUACAGCAAUUUUU	Translation		1
miR-n9	CCG009422.1	2.5	12.382	1	20	1139	1158	CAGAAUUGCAGUGCCUUGAU	AUCAAGGAAUGGCAAUUCUG	Translation		1
miR-n9	CCG008705.1	2.5	14.023	1	20	1316	1335	CAGAAUUGCAGUGCCUUGAU	AUCAAGGAACUUCAAUUUUG	Translation		1
miR-n9	CCG033949.2	3	13.222	1	20	454	473	CAGAAUUGCAGUGCCUUGAU	GUUAAGGUAUAGCAAUUCUG	Translation		1
miR-n9	CCG026079.4	3	23.663	1	20	3025	3044	CAGAAUUGCAGUGCCUUGAU	AUAAAGGCAGUGCAAUUCUU	Translation		1
miR-n9	CCG024135.3	3	16.681	1	20	1908	1927	CAGAAUUGCAGUGCCUUGAU	AUCAAGGAAGUGUAGUUCUG	Translation		1
miR-n9	CCG010730.1	3	23.22	1	20	1236	1255	CAGAAUUGCAGUGCCUUGAU	AGCGAGGCAGUGCAAUUUUG	Translation		1
miR-n9	CCG019649.3	3	13.447	1	20	3212	3231	CAGAAUUGCAGUGCCUUGAU	AUCAAGGCAUAGAAGUUCUG	Translation		1
miR-n9	CCG006525.1	3	16.732	1	20	479	497	CAGAAUUGCAGUGCCUUGAU	AUCAAGGC-UUGCGAUUCUG	Cleavage		1
miR-n9	CCG005862.1	3	16.732	1	20	479	497	CAGAAUUGCAGUGCCUUGAU	AUCAAGGC-UUGCGAUUCUG	Cleavage		1
miR-n9	CCG017574.1	3	19.241	1	20	5680	5699	CAGAAUUGCAGUGCCUUGAU	AUCAAAGGUCUGCAAUUCUG	Cleavage		1
miR-n10	CCG014506.1	2.5	17.72	1	21	1717	1737	GAAUGCUGACCGAAUAUGGAU	AUCUGCAUUUGGUCAGCAUUC	Cleavage		1
miR-n10	CCG018447.1	3	19.268	1	21	1519	1539	GAAUGCUGACCGAAUAUGGAU	AUCCAAAUUUGGUCGGCAUUG	Cleavage		1
miR-n10	CCG008481.1	3	17.739	1	21	7461	7481	GAAUGCUGACCGAAUAUGGAU	AUUCAUAUCUGGUUAGCAUUU	Cleavage		1
miR-n10	CCG004376.1	3	8.26	1	20	3823	3842	GAAUGCUGACCGAAUAUGGA	ACCAUCUUCGGUUAGUAUUC	Cleavage		1
miR-n10	CCG020696.1	3	20.917	1	20	1998	2017	GAAUGCUGACCGAAUAUGGA	UCCAUGUUCUGUUGGUAUUC	Translation		1
miR-n10	CCG002739.1	3	23.61	1	20	1990	2009	GAAUGCUGACCGAAUAUGGA	UCCAUGUUCUGUUGGUAUUC	Translation		1
miR-n10	CCG006394.1	3	19.239	1	20	1998	2017	GAAUGCUGACCGAAUAUGGA	UCCAUGUUCUGUUGGUAUUC	Translation		1
miR-n10	CCG017595.1	3	9.275	1	21	2078	2098	GAAUGCUGACCGAAUAUGGAU	AGCUAUAUUUGUUCAGCAUUC	Translation		1
miR-n10	CCG006391.1	3	20.917	1	20	24533	24552	GAAUGCUGACCGAAUAUGGA	UCCAUGUUCUGUUGGUAUUC	Translation		1
miR-n10	CCG033992.1	3	14.857	1	21	3694	3714	GAAUGCUGACCGAAUAUGGAU	GUCAAUAUUCUGUUGGCAUUC	Translation		1
miR-n11	CCG024863.1	2	13.671	1	20	120	139	UCAAUGGCCAUUGUAAGAGA	AUUCUUACAGUGGCCAUUGA	Cleavage		1
miR-n11	CCG008638.1	2	19.201	1	21	7349	7369	UCAAUGGCCAUUGUAAGAGAG	CUCUCUUACAUGGGCCAUUGA	Translation		1
miR-n11	CCG025118.6	3	17.94	1	20	1354	1373	UCAAUGGCCAUUGUAAGAGA	CUUCUUACAGUGGCUAUUGG	Cleavage		1
miR-n11	CCG024034.1	3	10.874	1	21	348	368	UCAAUGGCCAUUGUAAGAGAG	UUCUUUUACAAUGCCAAUUGA	Cleavage		1
miR-n11	CCG010682.1	3	11.994	1	21	9066	9086	UCAAUGGCCAUUGUAAGAGAG	CUCUUUGACAAUAGCCAUUGG	Translation		1
miR-n11	CCG007953.1	3	18.406	1	20	1350	1369	UCAAUGGCCAUUGUAAGAGA	CCUCUUAUUGUGGCCAUUGA	Cleavage		1
miR-n11	CCG019961.1	3	10.033	1	21	637	657	UCAAUGGCCAUUGUAAGAGAG	UUUUCUUCAAAUGGCCAUUGG	Cleavage		1
miR-n11	CCG002835.1	3	13.89	1	20	5360	5379	UCAAUGGCCAUUGUAAGAGA	UUUUUUAUUAUGGCUAUUGA	Cleavage		1
miR-n11	CCG015307.1	3	14.989	1	21	4426	4446	UCAAUGGCCAUUGUAAGAGAG	UUUCCUUAAAAUGGCUAUUGA	Cleavage		1
miR-n11	CCG004735.1	3	13.415	1	21	2491	2511	UCAAUGGCCAUUGUAAGAGAG	CUCUCUUACUAACGCCAUUGA	Translation		1
miR-n11	CCG022285.1	3	17.068	1	20	1068	1087	UCAAUGGCCAUUGUAAGAGA	UUUCUUGCAAUUUCCAUUGA	Translation		1
miR-n11	CCG010404.1	3	19.583	1	20	1729	1748	UCAAUGGCCAUUGUAAGAGA	UCAGUUACAAUGGCUAUUGG	Cleavage		1
miR-n11	CCG022344.1	3	14.988	1	20	1012	1030	UCAAUGGCCAUUGUAAGAGA	UCUUUUACG-UGGCCAUUGA	Translation		1
miR-n11	CCG026339.1	3	14.988	1	20	1051	1069	UCAAUGGCCAUUGUAAGAGA	UCUUUUACG-UGGCCAUUGA	Translation		1
miR-n12	CCG009245.1	3	20.239	1	20	270	289	UCGGACCAGGCUUCAUCCCC	GGGGAUGAGGUCUGGUUCUA	Cleavage		1
miR-n12	CCG011103.1	3	15.622	1	20	397	416	UCGGACCAGGCUUCAUCCCC	GUGGAUGAAGUUUGGUUUGA	Cleavage		1
miR-n12	CCG032980.1	3	17.14	1	21	242	263	UCGGACCAGGCUUC-AUCCCCC	GAGGGAUCGAAACCUGGUCCGA	Translation		1
miR-n13	CCG032423.1	3	18.214	1	21	394	414	GUUCCUCUGAGCACAUCACUG	UAAUGAUGUGCUUAGAUGAAC	Cleavage		1
miR-n13	CCG032417.1	3	17.327	1	21	583	603	GUUCCUCUGAGCACAUCACUG	UAAUGAUGUGCUUAGAUGAAC	Cleavage		1
miR-n13	CCG009957.1	3	7.141	1	20	1314	1333	GUUCCUCUGAGCACAUCACU	AGUGGUGAGCUCAGAGGAGG	Cleavage		1
miR-n13	CCG009419.1	3	13.11	1	21	4319	4339	GUUCCUCUGAGCACAUCACUG	UAGUAAUGUUUUCAGAGGGAC	Cleavage		1
miR-n13	CCG002045.1	3	14.351	1	21	4258	4278	GUUCCUCUGAGCACAUCACUG	UAGUAAUGUUUUCAGAGGGAC	Cleavage		1
miR-n13	CCG006337.1	3	18.085	1	20	1780	1798	GUUCCUCUGAGCACAUCACU	AGAGAUGU-CUCAGAGGAAC	Cleavage		1
miR-n13	CCG012870.1	3	17.999	1	20	1780	1798	GUUCCUCUGAGCACAUCACU	AGAGAUGU-CUCAGAGGAAC	Cleavage		1
miR-n13	CCG033269.1	3	17.999	1	20	1780	1798	GUUCCUCUGAGCACAUCACU	AGAGAUGU-CUCAGAGGAAC	Cleavage		1
miR-n14	CCG003400.1	0.5	11.134	1	20	3670	3689	AAGAUGGAGAAGCAGGGCAC	GUGCCCUGCUUCUCCAUUUU	Cleavage		1
miR-n14	CCG002794.1	0.5	10.013	1	20	3859	3878	AAGAUGGAGAAGCAGGGCAC	GUGCCCUGCUUCUCCAUUUU	Cleavage		1
miR-n14	CCG030969.1	1.5	21.856	1	20	1910	1929	AAGAUGGAGAAGCAGGGCAC	GUGCCUUGAUUCUCCAUCUU	Cleavage		1
miR-n14	CCG029848.1	2.5	21.618	1	21	3424	3444	AAGAUGGAGAAGCAGGGCACG	CGUGUUCUGCCUCUCCAUUUU	Translation		1
miR-n14	CCG020606.1	2.5	10.106	1	21	7324	7344	AAGAUGGAGAAGCAGGGCACG	CGUGCCUUGUGUCUCUAUCUU	Translation		1
miR-n14	CCG023422.1	2.5	10.582	1	21	7342	7362	AAGAUGGAGAAGCAGGGCACG	CGUGCCUUGUGUCUCUAUCUU	Translation		1
miR-n14	CCG003689.1	3	20.16	1	21	515	535	AAGAUGGAGAAGCAGGGCACG	CUUGCCCUGUUUCUCAAUCUU	Cleavage		1
miR-n14	CCG011411.1	3	17.044	1	20	44	63	AAGAUGGAGAAGCAGGGCAC	UUGCUCUGCUUCUUUGUCUU	Cleavage		1
miR-n14	CCG025183.1	3	8.271	1	20	185	204	AAGAUGGAGAAGCAGGGCAC	CUGCUCUGUUUCUCCAUCUC	Cleavage		1
miR-n14	CCG010931.1	3	20.741	1	20	44	63	AAGAUGGAGAAGCAGGGCAC	UUGCUCUGCUUCUUUGUCUU	Cleavage		1
miR-n14	CCG024045.1	2.5	18.025	1	20	297	316	AAGAUGGAGAAGCAGGGCAC	GUGCCCUGAUUUUCUAUUUU	Cleavage		1
miR-n14	CCG032971.1	2.5	12.61	1	20	5643	5662	AAGAUGGAGAAGCAGGGCAC	UUUUCCUGCUUCUCCAUCUU	Cleavage		1
miR-n14	CCG003148.1	3	18.947	1	20	2156	2175	AAGAUGGAGAAGCAGGGCAC	CUGUUCUGCUUCUUUAUCUU	Cleavage		1
miR-n14	CCG007209.1	2.5	23.448	1	20	100	119	AAGAUGGAGAAGCAGGGCAC	GUGCCUUGUCUCUUCAUCUU	Translation		1
miR-n14	CCG027973.1	3	7.085	1	20	11341	11360	AAGAUGGAGAAGCAGGGCAC	CUGUCUUGCUUCUUCGUCUU	Cleavage		1
miR-n14	CCG029387.1	3	22.094	1	21	2264	2284	AAGAUGGAGAAGCAGGGCACG	CAUCUCCUGCUUCUUCAUCUU	Cleavage		1
miR-n14	CCG033093.1	3	11.169	1	21	1838	1858	AAGAUGGAGAAGCAGGGCACG	UGUGCCAUGUUUUUUCAUUUU	Cleavage		1
miR-n14	CCG012582.1	3	13.26	1	20	892	911	AAGAUGGAGAAGCAGGGCAC	CUGUCCUGCUUGUCCAUUUU	Translation		1
miR-n14	CCG025012.2	3	11.016	1	21	7821	7841	AAGAUGGAGAAGCAGGGCACG	UGUGCUCUGUAUUUCCAUUUU	Translation		1
miR-n14	CCG004360.1	2.5	11.084	1	21	1113	1134	AAGA-UGGAGAAGCAGGGCACG	CUUGCCCUGCUUCUCCAAUCUU	Cleavage		1
miR-n14	CCG016518.2	3	14.979	1	20	149	168	AAGAUGGAGAAGCAGGGCAC	AUGGUCUGUUUCUCCAUCUU	Cleavage		1
miR-n14	CCG029490.1	3	19.289	1	20	405	424	AAGAUGGAGAAGCAGGGCAC	GUGCCCUUUUUCUCCAUAUU	Cleavage		1
miR-n14	CCG011140.4	3	17.868	1	20	2628	2647	AAGAUGGAGAAGCAGGGCAC	GUCCUCUGCUUCUCCUUCUU	Cleavage		1
miR-n14	CCG001019.1	3	17.345	1	20	9888	9907	AAGAUGGAGAAGCAGGGCAC	GUGCCCUUUUUCUCCAUAUU	Cleavage		1
miR-n14	CCG005442.2	3	19.961	1	20	25311	25330	AAGAUGGAGAAGCAGGGCAC	GUGUUCUGAUUCUCUAUUUU	Cleavage		1
miR-n14	CCG030566.6	3	11.291	1	21	2372	2392	AAGAUGGAGAAGCAGGGCACG	UGUGACUUGCUACUCCAUUUU	Translation		1
miR-n14	CCG008240.1	3	10.084	1	21	1947	1968	AAGAU-GGAGAAGCAGGGCACG	CAUGCCCUGCUUCUCCCAUUUU	Cleavage		1
miR-n14	CCG021740.1	3	20.762	1	20	2197	2216	AAGAUGGAGAAGCAGGGCAC	GAGCCUUGCUUCAUCAUCUU	Cleavage		1
miR-n14	CCG018383.1	3	13.064	1	20	3615	3634	AAGAUGGAGAAGCAGGGCAC	GUCCUCUUCUUCUUCAUCUU	Cleavage		1
miR-n14	CCG019465.1	3	22.622	1	20	1851	1870	AAGAUGGAGAAGCAGGGCAC	GUGCUCUGCUCCGCUAUCUU	Translation		1
miR-n15	CCG027086.1	3	17.263	1	21	3288	3308	UGAUGACUGAUCUUGAGCAUG	CGUGUUCGAGAGCAGUUAUCA	Translation		1
miR-n15	CCG009210.1	3	16.611	1	21	1157	1177	UGAUGACUGAUCUUGAGCAUG	CAUGUUUAGGAACGGUCAUCA	Translation		1
miR-n15	CCG021179.2	3	16.511	1	21	1266	1286	UGAUGACUGAUCUUGAGCAUG	CAUGUUUAGGAGCGGUCAUCA	Translation		1
miR-n15	CCG034232.2	3	18.96	1	21	1491	1511	UGAUGACUGAUCUUGAGCAUG	CAUGUUCAAUAGCAGUCAUUA	Translation		1
miR-n15	CCG032049.1	3	10.599	1	21	12699	12719	UGAUGACUGAUCUUGAGCAUG	CAUCCUCGUGAUCAGUCAUUA	Cleavage		1
miR-n15	CCG004177.1	3	19.528	1	21	4116	4136	UGAUGACUGAUCUUGAGCAUG	UAUGCUCAAGAUGAGUUCUCA	Translation		1
miR-n15	CCG032285.1	3	15.961	1	20	367	386	UGAUGACUGAUCUUGAGCAU	UUCCUCAAGGUCAGUCAUCG	Cleavage		1
miR-n15	CCG028103.1	3	13.906	1	21	2230	2250	UGAUGACUGAUCUUGAGCAUG	UGUGCAGAAGAUCAGUCAUUA	Cleavage		1
miR-n15	CCG002559.2	3	20.437	1	21	37181	37201	UGAUGACUGAUCUUGAGCAUG	UAUGCUGGAGUUUAGUCAUCA	Translation		1
miR-n15	CCG023021.2	3	15.999	1	20	2048	2067	UGAUGACUGAUCUUGAGCAU	AAGUUCAAGAACAGUCAUUA	Translation		1
miR-n15	CCG005235.1	3	15.162	1	20	362	381	UGAUGACUGAUCUUGAGCAU	AUGUGCAGGAUAAGUCAUCA	Translation		1
miR-n16	CCG010794.1	1.5	15.137	1	19	10474	10492	GUGGGCUUGUGAUCCAAGU	ACUUGAAUCACAAGCCUAC	Cleavage		1
miR-n16	CCG011607.1	2	18.276	1	19	2129	2147	GUGGGCUUGUGAUCCAAGU	ACUUGAAUCACAAGCCUGC	Cleavage		1
miR-n16	CCG022913.2	3	11.895	1	19	3842	3860	GUGGGCUUGUGAUCCAAGU	GUUUGGAUUACAAGUCCAA	Cleavage		1
miR-n16	CCG012129.1	3	11.653	1	19	2760	2778	GUGGGCUUGUGAUCCAAGU	AUUUGGAUCACAAGUUUAA	Cleavage		1
miR-n16	CCG014912.1	2.5	17.03	1	19	2063	2081	GUGGGCUUGUGAUCCAAGU	AUUUGAAUCGCAAGCCCGC	Cleavage		1
miR-n16	CCG016819.1	2.5	18.834	1	19	2129	2147	GUGGGCUUGUGAUCCAAGU	ACUUGAAUCGCAAGCCUGC	Cleavage		1
miR-n16	CCG005156.1	3	21.321	1	19	485	503	GUGGGCUUGUGAUCCAAGU	ACUUGGAUUACAGGCACAU	Cleavage		1
miR-n16	CCG025652.1	3	21.794	1	19	2432	2450	GUGGGCUUGUGAUCCAAGU	ACUUGGACCAUAAGCUCAA	Cleavage		1
miR-n16	CCG018160.1	3	12.547	1	19	204	222	GUGGGCUUGUGAUCCAAGU	UCUUGGAUUUCAAGCCCAU	Translation		1
miR-n16	CCG001279.1	3	16.284	1	19	22116	22134	GUGGGCUUGUGAUCCAAGU	ACUUGGAUCAGGAGUUCAU	Translation		1
miR-n16	CCG004793.1	3	21.173	1	19	3425	3443	GUGGGCUUGUGAUCCAAGU	AUUUGGGUCAAGAGCCCAU	Translation		1
miR-n16	CCG016750.1	3	13.964	1	19	1718	1736	GUGGGCUUGUGAUCCAAGU	ACUUGGAUCAAAAGUUUAU	Translation		1
miR-n16	CCG034263.1	3	13.964	1	19	1717	1735	GUGGGCUUGUGAUCCAAGU	ACUUGGAUCAAAAGUUUAU	Translation		1
miR-n16	CCG007350.1	3	13.402	1	19	5	23	GUGGGCUUGUGAUCCAAGU	ACUUGGAUAACAGGGCCAC	Translation		1
miR-n16	CCG009376.1	3	8.499	1	19	1416	1434	GUGGGCUUGUGAUCCAAGU	AUUUGCAUCACAAGUUCAU	Cleavage		2
miR-n16	CCG009376.1	2.5	10.725	1	19	1517	1535	GUGGGCUUGUGAUCCAAGU	ACUUGCAACACAAGUCCAC	Cleavage		2
miR-n16	CCG005284.1	3	15.51	1	19	4362	4380	GUGGGCUUGUGAUCCAAGU	AUUUGUAUUACAGGCCCAU	Cleavage		1
miR-n16	CCG020195.1	3	14.66	1	19	4550	4568	GUGGGCUUGUGAUCCAAGU	ACUUAGAUCAUAAGUCUAU	Cleavage		1
miR-n16	CCG008494.1	3	16.755	1	19	3649	3667	GUGGGCUUGUGAUCCAAGU	AUUUGGUUUACAAGUUCAC	Cleavage		1
miR-n16	CCG029449.1	3	17.16	1	19	159	177	GUGGGCUUGUGAUCCAAGU	GUUUGUAUUACAAGCCCAU	Cleavage		1
miR-n16	CCG006170.3	3	19.782	1	19	953	971	GUGGGCUUGUGAUCCAAGU	ACUUGAAUCACAGGUCUGC	Cleavage		1
miR-n16	CCG020768.1	3	14.898	1	19	671	689	GUGGGCUUGUGAUCCAAGU	AAUUGGAUCACAAGCACAU	Cleavage		1
miR-n16	CCG018745.1	3	15.636	1	19	763	781	GUGGGCUUGUGAUCCAAGU	ACUUGGAUUAAAAACCCAC	Translation		1
miR-n16	CCG024614.1	3	18.642	1	19	771	789	GUGGGCUUGUGAUCCAAGU	ACUUGGAUUAAAAACCCAC	Translation		1
miR-n16	CCG032128.1	3	17.928	1	19	12968	12986	GUGGGCUUGUGAUCCAAGU	GCUUGUAUCCCAAGCUCAC	Translation		1
miR-n16	CCG009486.2	3	18.753	1	19	13666	13684	GUGGGCUUGUGAUCCAAGU	GUUUGUAUCCCAAGCCCAC	Translation		1
miR-n16	CCG008780.1	3	15.785	1	19	8422	8440	GUGGGCUUGUGAUCCAAGU	AUUUGGGCCUCAAGCCCAC	Translation		1
miR-n16	CCG014514.1	3	16.14	1	19	7037	7055	GUGGGCUUGUGAUCCAAGU	ACUUGCAUGACAGGCUCAC	Translation		1
miR-n16	CCG011773.1	3	19.123	1	19	5798	5816	GUGGGCUUGUGAUCCAAGU	AUUCGGAUCAGAAGCUCAC	Translation		1
miR-n16	CCG017108.1	3	13.297	1	19	2758	2776	GUGGGCUUGUGAUCCAAGU	ACCUGCAUCAUAAGCUCAC	Cleavage		1
miR-n16	CCG013793.1	3	23.945	1	19	148	167	GUGGGCUUGUGAU-CCAAGU	GCUUGGCAUCACAAGUCCAU	Cleavage		1
miR-n16	CCG013797.1	3	17.661	1	19	148	167	GUGGGCUUGUGAU-CCAAGU	GCUUGGCAUCACAAGUCCAU	Cleavage		1
miR-n16	CCG033061.1	3	22.09	1	19	3188	3206	GUGGGCUUGUGAUCCAAGU	ACUCGGAUGAAAAGCCCAC	Translation		1
miR-n17	CCG022558.3	3	20.238	1	21	3131	3151	CUUGGCUAUUGUAGAUAACCC	GGCUUGUUUACAAUAGCCAAA	Cleavage		1
miR-n17	CCG007021.1	3	23.582	1	20	6073	6092	CUUGGCUAUUGUAGAUAACC	GGUUAUCUGCAGUAGCUGAA	Cleavage		1
miR-n17	CCG027176.1	3	19.303	1	20	4360	4379	CUUGGCUAUUGUAGAUAACC	UGUUAUCUAUACUGGCCAAG	Translation		1
miR-n17	CCG015110.1	3	16.284	1	20	3981	4000	CUUGGCUAUUGUAGAUAACC	UGUUAUCUAUACUGGCCAAG	Translation		1
miR-n17	CCG001056.7	3	20.643	1	20	10746	10765	CUUGGCUAUUGUAGAUAACC	GCUUGUCUACAAUGGCUGAG	Cleavage		1
miR-n17	CCG010425.1	3	15.084	1	20	19388	19407	CUUGGCUAUUGUAGAUAACC	GAUUAUUUCCAAUAGCUAAG	Cleavage		1
miR-n18	CCG032014.1	3	15.406	1	21	25391	25411	GGAUUGUCGUCUGGUUCGAUG	UAUCGAAGCAGAUGACGAUUU	Cleavage		1
miR-n18	CCG032019.1	3	15.406	1	21	25391	25411	GGAUUGUCGUCUGGUUCGAUG	UAUCGAAGCAGAUGACGAUUU	Cleavage		1
miR-n18	CCG027717.1	3	18.989	1	20	573	592	GGAUUGUCGUCUGGUUCGAU	AUCGAACCACAUGACACUCC	Translation		1
miR-n18	CCG003704.1	3	13.395	1	20	2059	2078	GGAUUGUCGUCUGGUUCGAU	AUUGUACCAGAUCACAAUCC	Cleavage		1
miR-n18	CCG009056.1	3	11.975	1	20	2054	2073	GGAUUGUCGUCUGGUUCGAU	AUUGUACCAGAUCACAAUCC	Cleavage		1
miR-n19	CCG015745.1	2.5	22.192	1	21	5310	5330	UCAGCGCUGCAUUCAAUCAUG	CAUCAUCGAGUGCAGCGCUGA	Cleavage		1
miR-n19	CCG025200.1	3	15.634	1	21	7511	7531	UCAGCGCUGCAUUCAAUCAUG	UAUGGUAGAAAGCAGUGCUGA	Translation		1
miR-n19	CCG015615.2	3	16.986	1	21	3097	3117	UCAGCGCUGCAUUCAAUCAUG	UAUGAUUGAAUUCUGUGUUGA	Translation		1
miR-n20	CCG017092.1	2	19.931	1	20	149	168	CUCAAGAAAGCCGUGGGAGA	UCGUUCACGGCUUUCUUGAG	Cleavage		1
miR-n20	CCG011126.1	3	20.657	1	20	2576	2595	CUCAAGAAAGCCGUGGGAGA	UUUCUCAUGGCUUGCUUGAG	Cleavage		1
miR-n20	CCG001721.1	3	20.657	1	20	2531	2550	CUCAAGAAAGCCGUGGGAGA	UUUCUCAUGGCUUGCUUGAG	Cleavage		1
miR-n20	CCG004906.2	3	18.222	1	20	146	165	CUCAAGAAAGCCGUGGGAGA	UCGUUCACGGCUUUCUUGAA	Cleavage		1
miR-n20	CCG031810.1	3	13.794	1	20	1733	1752	CUCAAGAAAGCCGUGGGAGA	UCUUCCAUGACUUUCUUGAA	Translation		1
miR-n20	CCG002023.1	3	14.547	1	20	32	51	CUCAAGAAAGCCGUGGGAGA	UCUUUCAAGGUUUUCUUGGG	Cleavage		1
miR-n20	CCG032019.1	3	18.814	1	20	42946	42965	CUCAAGAAAGCCGUGGGAGA	UCUCCCAUGUCUUUCUUGGU	Translation		1
miR-n20	CCG032014.1	3	18.814	1	20	42947	42966	CUCAAGAAAGCCGUGGGAGA	UCUCCCAUGUCUUUCUUGGU	Translation		1
miR-n20	CCG030824.1	3	21.585	1	20	5014	5033	CUCAAGAAAGCCGUGGGAGA	UCUCUCAUGCAUUUCUUGAG	Translation		1
miR-n20	CCG032066.1	3	15.921	1	20	3025	3044	CUCAAGAAAGCCGUGGGAGA	UUUCCCACCUUUUUCUUGAG	Translation		1
miR-n21	CCG012416.1	2.5	14.145	1	21	6740	6760	UAUCCCUUUGGAUUCCUCCUU	AAGGAGGAAUCGAAAGGGAAA	Translation		1
miR-n21	CCG025329.1	3	22.651	1	20	3163	3182	UAUCCCUUUGGAUUCCUCCU	GGGAGGAAUCCGAGGGAAUA	Cleavage		1
miR-n21	CCG029581.4	3	15.52	1	21	1446	1466	UAUCCCUUUGGAUUCCUCCUU	AAGAGGGAAUCAAAAGGGAUG	Translation		2
miR-n21	CCG029581.4	3	16.762	1	21	4608	4628	UAUCCCUUUGGAUUCCUCCUU	AAGAGGGAAUCAAAAGGGAUG	Translation		2
miR-n21	CCG015707.1	3	21.932	1	20	7006	7025	UAUCCCUUUGGAUUCCUCCU	AGGAGGCAUCCAAAAGGAUG	Cleavage		1
miR-n21	CCG026303.1	3	17.677	1	20	1295	1314	UAUCCCUUUGGAUUCCUCCU	UGGAGGAAGCCAAAGGGAUU	Cleavage		1
miR-n21	CCG001363.1	3	20.893	1	20	2431	2450	UAUCCCUUUGGAUUCCUCCU	UGGAGGAAGUCAGAGGGAUA	Cleavage		1
miR-n21	CCG016811.1	3	22.94	1	21	361	381	UAUCCCUUUGGAUUCCUCCUU	GAGGAGCACUCCAAAGGGAUU	Cleavage		1
miR-n21	CCG026086.1	3	17.538	1	20	562	581	UAUCCCUUUGGAUUCCUCCU	AAGAGGAUUCCAAAGGGAUU	Cleavage		1
miR-n21	CCG016033.1	3	19.031	1	20	1287	1306	UAUCCCUUUGGAUUCCUCCU	AGCAGUAAUCCAUAGGGAUA	Cleavage		1
miR-n21	CCG005165.1	3	19.031	1	20	1287	1306	UAUCCCUUUGGAUUCCUCCU	AGCAGUAAUCCAUAGGGAUA	Cleavage		1
miR-n22	CCG019840.1	2	18.068	1	21	9398	9418	GUUCCUCCUAGCUUCUUCAGU	AUUGAAGAAGCUAGGAGAAAC	Cleavage		2
miR-n22	CCG019840.1	2	18.068	1	21	14240	14260	GUUCCUCCUAGCUUCUUCAGU	AUUGAAGAAGCUAGGAGAAAC	Cleavage		2
miR-n22	CCG012535.2	3	19.026	1	22	5345	5366	GUUCCUCCUAGCUUCUUCAGUG	UGCUGAAGAGGCUAGAAGGAAA	Cleavage		1
miR-n22	CCG027817.1	2	22.793	1	20	641	660	GUUCCUCCUAGCUUCUUCAG	CUGAAGAAGAUAGGAGGAAG	Translation		1
miR-n22	CCG030139.1	3	12.824	1	21	3032	3052	GUUCCUCCUAGCUUCUUCAGU	ACUGAAUAAGCUAGGAAGAAU	Cleavage		1
miR-n22	CCG031028.1	2.5	15.75	1	21	2367	2387	GUUCCUCCUAGCUUCUUCAGU	ACUGCAGAAGUUAUGAGGAAC	Cleavage		1
miR-n22	CCG022929.1	3	19.433	1	20	1152	1171	GUUCCUCCUAGCUUCUUCAG	UUGGAGGGGCUAGGAGGAAG	Cleavage		1
miR-n22	CCG008307.1	3	15.221	1	22	2939	2960	GUUCCUCCUAGCUUCUUCAGUG	UGCUGAAUAAGCUAGGAGAAGC	Cleavage		1
miR-n22	CCG002276.1	3	21.088	1	22	144	165	GUUCCUCCUAGCUUCUUCAGUG	UGCUGAAGAAGUUAAGAGGCAC	Cleavage		1
miR-n22	CCG023493.1	3	20.3	1	22	4509	4530	GUUCCUCCUAGCUUCUUCAGUG	CUUUGAAGAAGCUUGGAGCAAC	Translation		1
miR-n22	CCG020803.1	3	19.989	1	22	2402	2424	GUUCCUCC-UAGCUUCUUCAGUG	UAUUGAAGAACCUAUGGAGGAAC	Translation		1
miR-n22	CCG027088.1	3	10.225	1	21	69	90	GUUCCUC-CUAGCUUCUUCAGU	ACUGCAGAAGCUAGUGAGGAAC	Cleavage		1
miR-n22	CCG032565.3	3	20.029	1	20	3241	3260	GUUCCUCCUAGCUUCUUCAG	UUGAAGAAACUAGGAGCAAC	Cleavage		1
miR-n22	CCG028220.1	3	15.549	1	22	764	785	GUUCCUCCUAGCUUCUUCAGUG	UGCUGAAGAGCCUAAGAGGAAU	Cleavage		1
miR-n22	CCG001729.3	3	21.185	1	22	455	476	GUUCCUCCUAGCUUCUUCAGUG	UGCUGAUCAAGCUUGGAGGAAC	Translation		1
miR-n22	CCG030694.2	3	11.204	1	20	8582	8601	GUUCCUCCUAGCUUCUUCAG	UUGAAGAAGCAAUGAGGAAU	Translation		1
miR-n22	CCG005120.1	3	20.927	1	21	2561	2581	GUUCCUCCUAGCUUCUUCAGU	GCUGAAGAUGCAAUGAGGAAC	Translation		1
miR-n22	CCG010939.1	3	18.228	1	22	1577	1598	GUUCCUCCUAGCUUCUUCAGUG	CUCUGGAAAAGUCAGGAGGAAC	Translation		1
miR-n22	CCG030717.1	3	20.596	1	21	5418	5438	GUUCCUCCUAGCUUCUUCAGU	GCUGAAGAUGCAAUGAGGAAC	Translation		1
miR-n23	CCG021696.1	2.5	15.276	1	21	6851	6871	GUUCCUCUGAGCACUUCAACG	UGUUGAAGUUUUCAGAGGAAA	Cleavage		1
miR-n23	CCG021698.1	2.5	17.147	1	21	4499	4519	GUUCCUCUGAGCACUUCAACG	UGUUGAAGUUUUCAGAGGAAA	Cleavage		1
miR-n23	CCG029456.1	3	22.905	1	20	87	106	GUUCCUCUGAGCACUUCAAC	AUUGAAGUGUUCAGAGAAAC	Cleavage		1
miR-n23	CCG021697.2	3	19.489	1	21	5901	5921	GUUCCUCUGAGCACUUCAACG	UGUUGAGGUUUUCAGAGGAAA	Cleavage		1
miR-n23	CCG018566.1	3	13.586	1	21	15088	15108	GUUCCUCUGAGCACUUCAACG	UGUUGAAGGGCUCACAGGAAU	Cleavage		1
miR-n23	CCG032627.1	3	16.572	1	21	2068	2088	GUUCCUCUGAGCACUUCAACG	CGUUGAAGAGAUUGGAGGAAC	Translation		1
miR-n23	CCG019897.1	3	21.613	1	20	6692	6711	GUUCCUCUGAGCACUUCAAC	GUUGAAGAGCUCAGAGAAGC	Cleavage		1
miR-n23	CCG020431.1	3	23.981	1	20	2675	2694	GUUCCUCUGAGCACUUCAAC	GUUGGAGUGUACUGAGGAAC	Translation		1
miR-n23	CCG004665.1	3	14.938	1	20	756	775	GUUCCUCUGAGCACUUCAAC	GUGGAAGUGUUAAGAGGAAU	Translation		1
miR-n23	CCG033199.1	3	23.449	1	20	263	282	GUUCCUCUGAGCACUUCAAC	GUGGAUGUUCUCAGAGGAAC	Cleavage		1
miR-n24	CCG012541.1	3	15.209	1	20	746	765	CUCCCCCUCAAGGGCUUCCU	UGGAAGCCUUUGAGGGAGAG	Cleavage		1
miR-n24	CCG031654.1	3	21.712	1	20	20980	20999	CUCCCCCUCAAGGGCUUCCU	UGGAAGCUUUUCAGGGGGAG	Translation		1
miR-n25	CCG017221.2	3	23.377	1	20	3902	3921	UCGGACCAGGCUUCAUUCCU	GGGAAUGGCGCCUGGUUUGA	Cleavage		1
miR-n26	CCG027570.1	3	18.854	1	20	304	323	AGUUUGUUCGUGGAACUGAU	AUCGGUUUCACGGACGAGUU	Cleavage		1
miR-n26	CCG019726.1	3	16.899	1	21	1481	1501	AGUUUGUUCGUGGAACUGAUG	CAAUACUUCCACGAACAAGCU	Cleavage		1
miR-n26	CCG016373.1	3	14.241	1	21	5179	5199	AGUUUGUUCGUGGAACUGAUG	UAGUAGUUUCAUGAACAAAUU	Cleavage		1
miR-n26	CCG022114.1	3	17.307	1	20	167	186	AGUUUGUUCGUGGAACUGAU	CUCAGUUCCGCAAACAAGCU	Translation		1
miR-n26	CCG023981.1	3	13.445	1	20	1095	1114	AGUUUGUUCGUGGAACUGAU	AUUAGCUCUACGAGUAAACU	Cleavage		1
miR-n26	CCG012300.1	3	19.493	1	20	4039	4058	AGUUUGUUCGUGGAACUGAU	AUCAGCCUCACGAACAAAUU	Cleavage		1
miR-n26	CCG008049.2	3	13.841	1	20	27772	27791	AGUUUGUUCGUGGAACUGAU	AUCAUUUUCAGGAGCAAACU	Translation		1
miR-n27	CCG023264.1	3	20.419	1	21	1706	1726	UCGAGAUCUGUUCAAUAGUAC	GUACUAUUGAGCAGGUUUCCA	Cleavage		1
miR-n27	CCG011576.1	2.5	12.552	1	20	6967	6986	UCGAGAUCUGUUCAAUAGUA	UGCUGUUGUACAGAUCUUGA	Cleavage		1
miR-n27	CCG010875.2	3	13.024	1	20	3861	3880	UCGAGAUCUGUUCAAUAGUA	UGCUCUUGAACAGAUCUUGU	Cleavage		1
miR-n27	CCG009580.1	3	17.938	1	20	2946	2965	UCGAGAUCUGUUCAAUAGUA	UACUGUUAAACAGGUCUCGC	Cleavage		1
miR-n27	CCG029747.1	3	19.39	1	20	1256	1275	UCGAGAUCUGUUCAAUAGUA	UACUGUUGAACAAAUUUUGG	Cleavage		1
miR-n27	CCG022853.2	3	18.366	1	21	3318	3337	UCGAGAUCUGUUCAAUAGUAC	GUGCUAU-GAACAGAUCUUGA	Cleavage		1
miR-n27	CCG008461.1	3	15.026	1	20	5831	5850	UCGAGAUCUGUUCAAUAGUA	UACUAUUAAAAGGAUCUUGA	Translation		1
miR-n28	CCG020699.1	3	10.903	1	20	1815	1834	UAUUGGCCUGGUUCACUCAG	AUGAGUGGACUAAGCCAAUA	Cleavage		1
miR-n28	CCG010148.2	3	12.796	1	20	9739	9758	UAUUGGCCUGGUUCACUCAG	CUGAGUCCACUAGGUCAAUA	Cleavage		1
miR-n28	CCG022506.1	3	17.904	1	20	164	183	UAUUGGCCUGGUUCACUCAG	CUGAGUCCACCGGGUCAAUA	Cleavage		1
miR-n29	CCG013992.1	1	21.207	1	20	563	582	AGGUGCAGGUGCUAGUGCAG	CUGCACCAGCACCUGCACCU	Cleavage		1
miR-n29	CCG021100.1	2.5	18.788	1	21	1320	1340	AGGUGCAGGUGCUAGUGCAGG	CCUUCACUAGCACCUGCACAU	Cleavage		1
miR-n29	CCG006774.1	2	19.363	1	21	3569	3589	AGGUGCAGGUGCUAGUGCAGG	CCUGCACCUGCACCUGCACCU	Cleavage		1
miR-n29	CCG020739.1	3	9.413	1	21	964	984	AGGUGCAGGUGCUAGUGCAGG	CCUUCAUUAGCACCUCCACCU	Cleavage		1
miR-n29	CCG027200.1	3	21.418	1	21	1065	1085	AGGUGCAGGUGCUAGUGCAGG	CCUGCACUACUACCUGAACCU	Cleavage		1
miR-n29	CCG002243.1	2.5	11.244	1	21	937	957	AGGUGCAGGUGCUAGUGCAGG	UUUGCACUAGCACAUGCAUUU	Cleavage		1
miR-n29	CCG013132.3	2.5	11.607	1	21	9769	9789	AGGUGCAGGUGCUAGUGCAGG	UCUGCACUUGUAUUUGCACCU	Cleavage		1
miR-n29	CCG033523.1	2.5	14.983	1	21	2148	2168	AGGUGCAGGUGCUAGUGCAGG	UUUGCUCCAGCACCUGCACCU	Cleavage		1
miR-n29	CCG002438.2	3	15.554	1	21	2162	2182	AGGUGCAGGUGCUAGUGCAGG	CGUGUACUAGAACUUGCACCU	Translation		1
miR-n29	CCG010199.1	3	17.739	1	21	3167	3187	AGGUGCAGGUGCUAGUGCAGG	CCUGCUUCAGCACCUGUACCU	Cleavage		1
miR-n29	CCG001626.1	3	12.198	1	20	692	711	AGGUGCAGGUGCUAGUGCAG	UUGCGCUAGAGCUUGCACCU	Translation		1
miR-n29	CCG003818.1	3	20.024	1	20	612	631	AGGUGCAGGUGCUAGUGCAG	CUGCACAAGCACCUGGGCCU	Cleavage		1
miR-n29	CCG000288.1	3	20.171	1	20	3524	3543	AGGUGCAGGUGCUAGUGCAG	CUGUAUUAGCUUCUGCAUCU	Translation		1
miR-n29	CCG020324.1	3	16.35	1	20	885	904	AGGUGCAGGUGCUAGUGCAG	AUGCAGUAGCAGCUGCACCU	Translation		1
miR-n29	CCG006017.1	3	22.505	1	20	1557	1576	AGGUGCAGGUGCUAGUGCAG	AUGCUCUAGCAGCUGCACCU	Translation		1
miR-n29	CCG027683.1	3	22.337	1	20	1557	1576	AGGUGCAGGUGCUAGUGCAG	AUGCUCUAGCAGCUGCACCU	Translation		1
miR-n29	CCG013659.1	3	17.461	1	20	560	579	AGGUGCAGGUGCUAGUGCAG	CAGCACCAGCUCCUGCACCU	Translation		1
miR-n29	CCG013976.1	3	10.933	1	20	2455	2474	AGGUGCAGGUGCUAGUGCAG	CUCAACUAUCACCUGCACCU	Cleavage		1
miR-n30	CCG019600.1	3	21.464	1	20	241	260	UAAUGCUGUCUGGUUCGAGA	AGUCGGACCAGACAGCAUUG	Cleavage		1
miR-n30	CCG016991.4	2.5	20.242	1	20	3654	3673	UAAUGCUGUCUGGUUCGAGA	UAUUGAACCAUACAGCAUUA	Translation		1
miR-n30	CCG004196.1	3	15.839	1	20	1622	1641	UAAUGCUGUCUGGUUCGAGA	UUUUAAACCAGAGAGCAUUA	Cleavage		1
miR-n31	CCG023325.1	1.5	16.393	1	21	3398	3418	UUGACAGAAGAGAGUGAGCAC	GUGCUCGCUCUCUUCUGUCAU	Cleavage		1
miR-n31	CCG018180.1	1	16.95	1	21	1796	1816	UUGACAGAAGAGAGUGAGCAC	GUGCUCUCUCUCUUCUGUCAA	Cleavage		1
miR-n31	CCG009698.1	1	17.282	1	21	1798	1818	UUGACAGAAGAGAGUGAGCAC	GUGCUCUCUCUCUUCUGUCAA	Cleavage		1
miR-n31	CCG001407.1	1	18.521	1	21	3098	3118	UUGACAGAAGAGAGUGAGCAC	GUGCUCUCUCUCUUCUGUCAA	Cleavage		1
miR-n31	CCG011910.1	1	20.057	1	21	4050	4070	UUGACAGAAGAGAGUGAGCAC	GUGCUCUCUCUCUUCUGUCAA	Cleavage		1
miR-n31	CCG020346.1	1	21.619	1	21	4101	4121	UUGACAGAAGAGAGUGAGCAC	GUGCUCUCUCUCUUCUGUCAA	Cleavage		1
miR-n31	CCG031514.1	1	13.999	1	21	4022	4042	UUGACAGAAGAGAGUGAGCAC	GUGCUCUCUCUCUUCUGUCAA	Cleavage		1
miR-n31	CCG025326.1	1.5	18.485	1	21	2314	2334	UUGACAGAAGAGAGUGAGCAC	GUGCUCUCUCUCUUCUGUCAG	Cleavage		1
miR-n31	CCG000434.1	1.5	21.921	1	21	2329	2349	UUGACAGAAGAGAGUGAGCAC	GUGCUCUCUCUCUUCUGUCAG	Cleavage		1
miR-n31	CCG031541.1	2	12.526	1	21	1701	1721	UUGACAGAAGAGAGUGAGCAC	GUGCUCUCUCUCUUCUGUCAU	Cleavage		1
miR-n31	CCG020722.1	2	13.471	1	21	1868	1888	UUGACAGAAGAGAGUGAGCAC	GUGCUCUCUCUCUUCUGUCAU	Cleavage		1
miR-n31	CCG012473.1	2	12.961	1	21	2182	2202	UUGACAGAAGAGAGUGAGCAC	GUGCUCUCUCUCUUCUGUCAU	Cleavage		1
miR-n31	CCG027912.1	2	17.751	1	21	2153	2173	UUGACAGAAGAGAGUGAGCAC	GUGCUCUCUCUCUUCUGUCAU	Cleavage		1
miR-n31	CCG010481.1	2	15.983	1	21	2369	2389	UUGACAGAAGAGAGUGAGCAC	GUGCUCUCUCUCUUCUGUCAU	Cleavage		1
miR-n31	CCG003784.1	2.5	18.783	1	21	1316	1336	UUGACAGAAGAGAGUGAGCAC	GUGCCUGCUUUCUUCUGUCAA	Cleavage		1
miR-n31	CCG018892.1	2.5	16.041	1	20	6258	6277	UUGACAGAAGAGAGUGAGCA	AGCUUGCUUUCUUCUGUCAA	Cleavage		1
miR-n31	CCG027098.2	2.5	11.207	1	20	3213	3232	UUGACAGAAGAGAGUGAGCA	UGUUCAUUUUUUUUUGUCAA	Cleavage		1
miR-n31	CCG030410.1	3	12.844	1	21	3458	3478	UUGACAGAAGAGAGUGAGCAC	GUUCUCAUUCUUUUUUGUUAA	Cleavage		1
miR-n31	CCG000525.1	2.5	15.948	1	20	274	293	UUGACAGAAGAGAGUGAGCA	UGCACACUCUCUUCUGUUAC	Cleavage		1
miR-n31	CCG033308.1	3	18.452	1	21	2191	2211	UUGACAGAAGAGAGUGAGCAC	GCGCUCUCUCUCUUCUGUCAU	Cleavage		1
miR-n31	CCG026787.1	3	15.771	1	20	1139	1158	UUGACAGAAGAGAGUGAGCA	UGUUCAUUUUCUUUUGUUGA	Cleavage		1
miR-n31	CCG000710.1	2.5	17.53	1	20	1291	1310	UUGACAGAAGAGAGUGAGCA	UGCCUGCUUUCUUCUGUCAA	Cleavage		1
miR-n31	CCG017182.2	2.5	11.403	1	20	4797	4816	UUGACAGAAGAGAGUGAGCA	UGCUUCCUCUCUUUUGUUAA	Cleavage		1
miR-n31	CCG012923.2	3	9.45	1	20	448	467	UUGACAGAAGAGAGUGAGCA	UGCUUCUUCUUUUUUGUCAA	Cleavage		1
miR-n31	CCG015597.1	3	16.804	1	20	3660	3679	UUGACAGAAGAGAGUGAGCA	UGUUUGCUGUCUUUUGUCAA	Cleavage		1
miR-n31	CCG018020.1	3	10.297	1	20	2269	2288	UUGACAGAAGAGAGUGAGCA	UGCUAACUCUCUUCUUUUAA	Cleavage		1
miR-n31	CCG006980.1	3	16.829	1	20	6387	6406	UUGACAGAAGAGAGUGAGCA	UGUUUAGUUUUUUCUGUCAA	Cleavage		1
miR-n31	CCG030640.1	3	15.551	1	20	98	117	UUGACAGAAGAGAGUGAGCA	UGCUCUCUUGUUUCUGUCAA	Translation		1
miR-n31	CCG023987.1	2.5	8.177	1	19	7068	7087	UUGACAGA-AGAGAGUGAGC	GUUCACUCUCUAUCUGUCAA	Translation		1
miR-n31	CCG025012.2	3	13.874	1	20	754	773	UUGACAGAAGAGAGUGAGCA	UAUUCACUCUAUUUUGUCAA	Translation		1
miR-n31	CCG004205.1	3	15.437	1	20	4144	4163	UUGACAGAAGAGAGUGAGCA	UUUUCCCUCUCUUCUGUUAA	Cleavage		1
miR-n32	CCG013000.1	3	13.772	1	20	6541	6560	CUCGGACCAGGCUUCAUUCC	GGAAAGAAAUCUGGUCUGAG	Cleavage		1
miR-n32	CCG004899.1	3	17.105	1	20	1120	1139	CUCGGACCAGGCUUCAUUCC	GGAAUCAAGUUUCGUCCGAG	Cleavage		1
miR-n33	CCG018448.2	2	12.537	1	21	812	832	UUUCGGGAAGUGAAAUUUGGA	UCUAAAUUUCAUUUCCUGAGA	Cleavage		1
miR-n33	CCG032506.1	2	12.577	1	21	3523	3543	UUUCGGGAAGUGAAAUUUGGA	UCCAAAUUUCAUAUCCUGAAA	Translation		1
miR-n33	CCG022766.1	2	7.387	1	20	2049	2068	UUUCGGGAAGUGAAAUUUGG	ACAAAUUUCACUUCCUGAAG	Cleavage		1
miR-n33	CCG021257.1	2.5	16.228	1	21	16	36	UUUCGGGAAGUGAAAUUUGGA	UCCAAAUUUCACCUCCUGGGA	Translation		1
miR-n33	CCG011273.1	2.5	9.414	1	21	1500	1520	UUUCGGGAAGUGAAAUUUGGA	UUCAUAUUUCACUUCUCGAGA	Cleavage		1
miR-n33	CCG028635.1	2	11.141	1	20	4530	4549	UUUCGGGAAGUGAAAUUUGG	UUAAAUUUUACUUUCCGAAA	Cleavage		1
miR-n33	CCG014307.4	1.5	7.029	1	20	130	149	UUUCGGGAAGUGAAAUUUGG	CCAAGUUUCUCUUCCCGAAA	Translation		1
miR-n33	CCG003359.1	2.5	18.442	1	21	841	861	UUUCGGGAAGUGAAAUUUGGA	UCCAGAUUCCACUUCCUGGAA	Cleavage		1
miR-n33	CCG019828.2	2.5	9.355	1	20	125	144	UUUCGGGAAGUGAAAUUUGG	ACAAAUUUCACUUUUUGAAA	Cleavage		1
miR-n33	CCG006960.1	2.5	10.55	1	20	990	1009	UUUCGGGAAGUGAAAUUUGG	ACAAAUUUCACUGCCUGAAA	Cleavage		1
miR-n33	CCG030298.1	3	18.847	1	21	53	73	UUUCGGGAAGUGAAAUUUGGA	UCUCAAUUUCAUUUCUUGAAA	Cleavage		1
miR-n33	CCG003138.1	2.5	9.854	1	20	11635	11654	UUUCGGGAAGUGAAAUUUGG	UUAGAUUUCACUUCCUGAGA	Cleavage		1
miR-n33	CCG032080.1	2.5	9.423	1	20	1894	1913	UUUCGGGAAGUGAAAUUUGG	CCAAAUUUUUCUUUCUGAAA	Translation		1
miR-n33	CCG013407.1	3	15.719	1	21	164	184	UUUCGGGAAGUGAAAUUUGGA	UCCAAAUUUCAGCUCUUGAAA	Translation		1
miR-n33	CCG029209.1	3	22.275	1	21	1493	1513	UUUCGGGAAGUGAAAUUUGGA	UACAAAUUUCACCUCCCGAGG	Translation		1
miR-n33	CCG029210.1	3	21.515	1	21	1493	1513	UUUCGGGAAGUGAAAUUUGGA	UACAAAUUUCACCUCCCGAGG	Translation		1
miR-n33	CCG021799.1	3	13.78	1	21	1160	1180	UUUCGGGAAGUGAAAUUUGGA	UCCUGAUUUCUCUUCUCGAAA	Translation		1
miR-n33	CCG007244.1	3	9.899	1	21	4866	4886	UUUCGGGAAGUGAAAUUUGGA	UUGAAAUUUCUCUUCCUGAAA	Translation		1
miR-n33	CCG029818.3	3	15.063	1	21	2661	2681	UUUCGGGAAGUGAAAUUUGGA	UCCAUAUUUCAUUGUCCGAAA	Cleavage		1
miR-n33	CCG032812.1	3	20.94	1	20	3099	3118	UUUCGGGAAGUGAAAUUUGG	CCAGAGUUCACUUUCCGAAC	Cleavage		1
miR-n33	CCG001367.1	2.5	17.408	1	20	3406	3425	UUUCGGGAAGUGAAAUUUGG	CCAAAUUCCUCUUCCUGAAA	Translation		1
miR-n33	CCG032298.1	3	16.837	1	20	3943	3962	UUUCGGGAAGUGAAAUUUGG	CCAAAUCUUAUUUUCCGGAA	Cleavage		1
miR-n33	CCG022899.1	3	10.228	1	20	1674	1693	UUUCGGGAAGUGAAAUUUGG	CUUAAUUUCACUUUCUGAAG	Cleavage		1
miR-n33	CCG005721.1	3	17.948	1	20	2523	2542	UUUCGGGAAGUGAAAUUUGG	UCAGAUUUAUCUUCCCGAAA	Translation		1
miR-n34	CCG018979.1	3	21.456	1	21	3951	3971	GGUCAUGCUCUGACAGCCUCA	UGAGAUUGUCAAAGCAUGAUC	Translation		1
miR-n34	CCG015905.1	2.5	19.823	1	20	10399	10418	GGUCAUGCUCUGACAGCCUC	GUGGUUGUCAGAACAUGACC	Cleavage		1
miR-n35	CCG017668.1	3	13.276	1	24	7348	7371	UGAGAUCUUUUGAAUUAUAUCAUU	GAUGAUCUAAUUUAAAAGCUCUCA	Cleavage		1
miR-n35	CCG016936.1	3	10.077	1	22	3979	4000	UGAGAUCUUUUGAAUUAUAUCA	UGAUAUAAUUUAAAAUAUUUUA	Cleavage		1
miR-n35	CCG011937.1	3	11.512	1	24	4489	4512	UGAGAUCUUUUGAAUUAUAUCAUU	AAAGAAAUGGUUCAGAAGGUCUCA	Cleavage		1
miR-n35	CCG034142.1	3	11.512	1	24	4548	4571	UGAGAUCUUUUGAAUUAUAUCAUU	AAAGAAAUGGUUCAGAAGGUCUCA	Cleavage		1
miR-n35	CCG002736.1	3	11.639	1	24	16041	16064	UGAGAUCUUUUGAAUUAUAUCAUU	AAUUAUAUAAUUCUAGAGACCUCA	Translation		1
miR-n35	CCG011965.3	2.5	21.009	1	20	5539	5558	UGAGAUCUUUUGAAUUAUAU	UUAUAGUUCAAAAGAUUUUA	Cleavage		1
miR-n35	CCG024239.1	2.5	19.527	1	20	13089	13108	UGAGAUCUUUUGAAUUAUAU	UUAUAGUUCAAAAGAUUUUA	Cleavage		1
miR-n35	CCG011255.1	3	15.512	1	20	1133	1152	UGAGAUCUUUUGAAUUAUAU	UUAUAAUUCAAAGGAUUUCU	Cleavage		1
miR-n35	CCG017024.1	2	7.345	1	20	3134	3153	UGAGAUCUUUUGAAUUAUAU	AUAUAAUAUAAAAGAUUUCA	Cleavage		1
miR-n35	CCG009602.1	3	7.887	1	21	6080	6100	UGAGAUCUUUUGAAUUAUAUC	GAUUUAAUUUAAAAAAUCUCA	Cleavage		1
miR-n35	CCG007199.1	3	15.575	1	23	1720	1742	UGAGAUCUUUUGAAUUAUAUCAU	AUAAUCUAAUUCACAAGAUCUUG	Translation		1
miR-n35	CCG016699.1	2.5	8.835	1	24	2380	2405	UGAGAUCUUUUGAA-UUAUA-UCAUU	GAUGAAUAUAAAUUCAAAAGAUUUCA	Cleavage		1
miR-n35	CCG018499.5	2.5	17.533	1	20	7506	7525	UGAGAUCUUUUGAAUUAUAU	AUAAGAUUCAAAAGAUUUUA	Cleavage		1
miR-n35	CCG024038.1	3	12.757	1	23	5688	5710	UGAGAUCUUUUGAAUUAUAUCAU	GUCAUGUGGUUCAACAGAUCUUA	Translation		1
miR-n35	CCG006926.1	3	17.546	1	24	1040	1063	UGAGAUCUUUUGAAUUAUAUCAUU	ACUCAUAUACUUUAAAAGGUUUUA	Cleavage		1
miR-n35	CCG003661.1	3	13.404	1	20	3986	4005	UGAGAUCUUUUGAAUUAUAU	AUAUAAUUCAAAAUAUCACA	Cleavage		1
miR-n35	CCG021012.1	2.5	10.673	1	20	9128	9147	UGAGAUCUUUUGAAUUAUAU	AUAUGAUUAAAAGGAUCUUA	Cleavage		1
miR-n35	CCG023141.2	2.5	11.632	1	24	2549	2574	UGAGAUCUUUUGAA-UUAUA-UCAUU	GAUGAAUAUAAAUUCAAAAGAUUUCA	Cleavage		1
miR-n35	CCG031618.1	3	17.905	1	20	194	213	UGAGAUCUUUUGAAUUAUAU	AUAUAGGUCAAAAGAUCCCA	Cleavage		1
miR-n36	CCG031616.1	3	20.878	1	21	403	423	AUUGAUGGUAGAAUUACUUGG	CCAGGUGGUUCUAUCAUUGAU	Cleavage		1
miR-n36	CCG016214.1	2.5	14.764	1	21	4019	4039	AUUGAUGGUAGAAUUACUUGG	UCAAGUAAUUCUAUUUUCAAU	Cleavage		1
miR-n36	CCG001834.1	2	17.844	1	21	899	919	AUUGAUGGUAGAAUUACUUGG	UCGGGUAAUUCUAACAUCAAU	Cleavage		1
miR-n36	CCG014151.1	2.5	12.458	1	21	4358	4378	AUUGAUGGUAGAAUUACUUGG	UCAAGUAUUUUUACCAUCAAC	Cleavage		1
miR-n36	CCG002976.1	2	13.751	1	20	2464	2483	AUUGAUGGUAGAAUUACUUG	UAAGUAAUUCUAAUAUCAAU	Cleavage		1
miR-n36	CCG016282.1	3	15.8	1	21	1178	1198	AUUGAUGGUAGAAUUACUUGG	CUAAGUAAUCUUAUCAUCAGU	Cleavage		1
miR-n36	CCG009046.1	2.5	12.715	1	21	4165	4185	AUUGAUGGUAGAAUUACUUGG	UCAAGUAUUUUUACCAUCAAC	Cleavage		1
miR-n36	CCG018477.1	2.5	20.909	1	21	1027	1047	AUUGAUGGUAGAAUUACUUGG	CCAAGUAGGUCUUCCAUCAAU	Translation		1
miR-n36	CCG014147.1	2.5	14.873	1	21	2701	2721	AUUGAUGGUAGAAUUACUUGG	UCAAGUAUUUUUACCAUCAAC	Cleavage		1
miR-n36	CCG026231.1	3	14.41	1	21	9335	9355	AUUGAUGGUAGAAUUACUUGG	UCAAGUGAUUUUACCAACGAU	Cleavage		1
miR-n36	CCG028583.1	3	13.199	1	20	4577	4596	AUUGAUGGUAGAAUUACUUG	AGAGUAAUUUUAUCAUUAAU	Cleavage		1
miR-n36	CCG013922.3	2.5	14.947	1	20	869	888	AUUGAUGGUAGAAUUACUUG	CAGGAGAUUCUGCCAUCAAU	Cleavage		1
miR-n36	CCG033886.1	2.5	14.78	1	20	881	900	AUUGAUGGUAGAAUUACUUG	CAGGAGAUUCUGCCAUCAAU	Cleavage		1
miR-n36	CCG012190.1	3	13.236	1	20	989	1008	AUUGAUGGUAGAAUUACUUG	CAAGUAAUUAUACUAUUAAA	Translation		1
miR-n36	CCG009744.2	3	19.34	1	21	757	777	AUUGAUGGUAGAAUUACUUGG	UCAAGUAAUUCCAUGAUCAAU	Translation		1
miR-n36	CCG012713.2	3	20.315	1	21	887	907	AUUGAUGGUAGAAUUACUUGG	CCAAGAGAUUUUAACAUCAAU	Cleavage		1
miR-n36	CCG007821.1	3	14.238	1	20	5231	5250	AUUGAUGGUAGAAUUACUUG	GAAGUAAUACUAUCAUUAAU	Cleavage		1
miR-n36	CCG009721.1	3	12.298	1	21	1794	1814	AUUGAUGGUAGAAUUACUUGG	UCAAGGAAUUCAACCAUCAAA	Translation		1
miR-n36	CCG023193.1	3	9.368	1	20	915	934	AUUGAUGGUAGAAUUACUUG	UAAAUAGUUUUAUCAUCAAU	Cleavage		1
miR-n36	CCG032428.1	3	11.144	1	20	2175	2194	AUUGAUGGUAGAAUUACUUG	CAAAUGAUUCUGCCAUUGAU	Cleavage		1
miR-n36	CCG007714.1	3	16.714	1	20	2902	2921	AUUGAUGGUAGAAUUACUUG	CAAGUAAUUGUGUUAUUAAU	Translation		1
miR-n36	CCG027178.1	3	18.585	1	20	905	924	AUUGAUGGUAGAAUUACUUG	UAAAUAAUUCUGCUGUCAAU	Cleavage		1
miR-n36	CCG033704.1	3	15.693	1	20	686	705	AUUGAUGGUAGAAUUACUUG	UAAUUAAUUUUAUUAUCAAU	Cleavage		1
miR-n36	CCG002308.1	3	8.286	1	20	20777	20796	AUUGAUGGUAGAAUUACUUG	AAAGUAAUACUGCUAUCAAU	Cleavage		1
miR-n36	CCG018715.1	3	14.185	1	20	7860	7879	AUUGAUGGUAGAAUUACUUG	CAGGUAAUGCUGCCAUUGAU	Cleavage		1
miR-n36	CCG002448.1	3	14.972	1	20	935	954	AUUGAUGGUAGAAUUACUUG	UAAUUAAUUUUAUUAUCAAU	Cleavage		1
miR-n36	CCG015241.1	3	15.485	1	21	3219	3239	AUUGAUGGUAGAAUUACUUGG	UCAAGUAGUGCCGCCAUCAAU	Translation		1
miR-n36	CCG004104.1	3	10.784	1	21	3561	3581	AUUGAUGGUAGAAUUACUUGG	UCAAUUAAUGCUAUUAUCAAU	Cleavage		1
miR-n36	CCG030917.1	3	10.6	1	20	10963	10982	AUUGAUGGUAGAAUUACUUG	AAAGUUAUUCUUCCAUCAAU	Translation		1
miR-n36	CCG002728.1	3	5.65	1	21	1007	1026	AUUGAUGGUAGAAUUACUUGG	CCAAUUAAUUC-ACCAUCAAU	Translation		1
miR-n36	CCG014197.1	3	13.048	1	20	4359	4378	AUUGAUGGUAGAAUUACUUG	CAGAUCAUUCUACUAUCAAU	Cleavage		1
miR-n36	CCG016434.3	3	5.23	1	21	1539	1558	AUUGAUGGUAGAAUUACUUGG	CCAAUUAAUUC-ACCAUCAAU	Translation		1
miR-n36	CCG007683.1	3	13.048	1	20	10724	10743	AUUGAUGGUAGAAUUACUUG	CAGAUCAUUCUACUAUCAAU	Cleavage		1
miR-n37	CCG014860.1	1.5	12.802	1	20	6882	6901	AUAAAGUGGGCAGUAGAGAG	CUCUCUGCUGCCUGCUUUAU	Cleavage		1
miR-n37	CCG022390.1	2	12.599	1	20	292	311	AUAAAGUGGGCAGUAGAGAG	CUCUUUAUUGCUCAUUUUAU	Cleavage		1
miR-n37	CCG017974.1	2	13.621	1	20	97	116	AUAAAGUGGGCAGUAGAGAG	CUCUCUGCUGGCUACUUUAU	Translation		1
miR-n37	CCG023817.1	3	7.7	1	21	6976	6996	AUAAAGUGGGCAGUAGAGAGU	ACUAUUUAUUGCUUACUUUAU	Cleavage		1
miR-n37	CCG024007.1	3	14.473	1	20	3855	3874	AUAAAGUGGGCAGUAGAGAG	UUUUCUACUGUUCACUUUAA	Cleavage		1
miR-n37	CCG003299.1	3	14.213	1	21	10674	10694	AUAAAGUGGGCAGUAGAGAGU	ACUUGCUAUUGCUCAUUUUAU	Cleavage		1
miR-n37	CCG018815.1	2.5	19.747	1	20	3287	3306	AUAAAGUGGGCAGUAGAGAG	CUCUCUCUUGUCCAUUUUAU	Cleavage		1
miR-n37	CCG010882.1	2.5	6.25	1	20	2431	2450	AUAAAGUGGGCAGUAGAGAG	CACUCUACUGUCUACUUUGU	Cleavage		1
miR-n37	CCG013308.1	3	17.184	1	21	368	388	AUAAAGUGGGCAGUAGAGAGU	GCUCUCUACUCCUUGCUUUGU	Translation		1
miR-n37	CCG033741.2	3	15.285	1	20	577	596	AUAAAGUGGGCAGUAGAGAG	CUUUCUACUGCUGGUUUUAU	Cleavage		1
miR-n37	CCG032970.1	3	17.184	1	21	368	388	AUAAAGUGGGCAGUAGAGAGU	GCUCUCUACUCCUUGCUUUGU	Translation		1
miR-n37	CCG028632.1	3	14.368	1	21	5002	5022	AUAAAGUGGGCAGUAGAGAGU	GCUCUCUAAUGCUCACUGUAU	Cleavage		1
miR-n37	CCG022658.1	3	10.363	1	20	189	208	AUAAAGUGGGCAGUAGAGAG	CUCUUUGUUUUCCACUUUAU	Translation		1
miR-n37	CCG022138.1	3	14.051	1	20	2274	2293	AUAAAGUGGGCAGUAGAGAG	GUUUUUACUCCCCACUUUAU	Translation		1
miR-n37	CCG004825.1	3	16.37	1	20	666	685	AUAAAGUGGGCAGUAGAGAG	UUUUCUUUUGCUCACUUUAU	Cleavage		1
miR-n37	CCG028224.1	3	18.754	1	20	3473	3492	AUAAAGUGGGCAGUAGAGAG	CUUCCUGCUGUCCAUUUUAU	Cleavage		1
miR-n37	CCG007454.1	3	22.928	1	21	23625	23645	AUAAAGUGGGCAGUAGAGAGU	GCUCUCCAUUGCUUACUUUGU	Cleavage		1
miR-n37	CCG015948.1	3	15.958	1	20	4373	4392	AUAAAGUGGGCAGUAGAGAG	CUUUUUAUUAUCCACUUUAU	Translation		1
miR-n37	CCG005204.1	3	17.607	1	20	3286	3305	AUAAAGUGGGCAGUAGAGAG	CUUUCUGCUGCCAAUUUUGU	Cleavage		1
miR-n37	CCG033743.1	3	15.883	1	20	5430	5449	AUAAAGUGGGCAGUAGAGAG	CUUUCUACUGCUGGUUUUAU	Cleavage		1
miR-n37	CCG013402.1	2.5	20.288	1	20	1072	1091	AUAAAGUGGGCAGUAGAGAG	CUCUCUCCUUCUCACUUUAU	Translation		1
miR-n37	CCG031537.1	3	12.715	1	20	5175	5194	AUAAAGUGGGCAGUAGAGAG	UUUUCCAUUGCCCACUUUGU	Cleavage		1
miR-n37	CCG021227.1	3	13.064	1	20	10521	10540	AUAAAGUGGGCAGUAGAGAG	CUUUCUGUUGCACAUUUUAU	Translation		1
miR-n37	CCG001457.2	3	6.159	1	20	23214	23233	AUAAAGUGGGCAGUAGAGAG	CUCUCUCUUGCCCACUUAAU	Cleavage		1
miR-n37	CCG027586.1	3	11.912	1	20	57	76	AUAAAGUGGGCAGUAGAGAG	CCUUCUUCUGCCCAUUUUAU	Cleavage		1
miR-n37	CCG017873.1	3	17.23	1	20	2444	2463	AUAAAGUGGGCAGUAGAGAG	CUCUUCACUGACCAUUUUAU	Translation		1
miR-n38	CCG016991.4	3	10.952	1	20	5094	5113	CAACCCUUCCAGAUAUUGGU	AUUAGUAUCUGGAAUGGUUG	Cleavage		1
miR-n38	CCG033461.1	3	23.281	1	21	2134	2154	CAACCCUUCCAGAUAUUGGUG	UACCAAUAUUUGCAAGGCUUG	Translation		1
miR-n38	CCG033462.1	3	23.202	1	21	2175	2195	CAACCCUUCCAGAUAUUGGUG	UACCAAUAUUUGCAAGGCUUG	Translation		1
miR-n38	CCG030334.1	3	18.598	1	21	590	610	CAACCCUUCCAGAUAUUGGUG	CACCAUUUUUUGGAGGGGUUG	Cleavage		1
miR-n38	CCG007057.1	3	22.205	1	21	1212	1232	CAACCCUUCCAGAUAUUGGUG	UGCCAGUGGCUGGAGGGGUUG	Cleavage		1
miR-n38	CCG013902.1	3	13.625	1	20	12469	12488	CAACCCUUCCAGAUAUUGGU	AUCAAGAUUUGGAAGGGUUU	Cleavage		1
miR-n38	CCG008169.1	3	22.39	1	20	575	594	CAACCCUUCCAGAUAUUGGU	AUGAGUGUUUGGAAGGGUUG	Cleavage		1
miR-n38	CCG014727.1	3	14.436	1	20	2261	2280	CAACCCUUCCAGAUAUUGGU	AUUGAUAUUUUGAAGGGUUG	Translation		1
miR-n39	CCG014810.1	2	23.494	1	21	777	797	UGGACUGAAGGGAGCUCCUUC	GGAGGAGUUCCGUUCAGUCCA	Translation		1
miR-n39	CCG014785.1	3	21.144	1	21	658	678	UGGACUGAAGGGAGCUCCUUC	GGGGGGGUUCCUUUCAGUCUA	Cleavage		1
miR-n39	CCG021472.1	3	21.144	1	21	658	678	UGGACUGAAGGGAGCUCCUUC	GGGGGGGUUCCUUUCAGUCUA	Cleavage		1
miR-n39	CCG013662.1	3	23.288	1	21	2207	2227	UGGACUGAAGGGAGCUCCUUC	GAGGGAGUUCCCCUCGGUCUA	Translation		1
miR-n39	CCG015427.2	3	9.724	1	20	2081	2100	UGGACUGAAGGGAGCUCCUU	AAGGAGUUUUUUUCAGUUUA	Cleavage		1
miR-n39	CCG010032.1	2.5	21.995	1	20	496	515	UGGACUGAAGGGAGCUCCUU	GAGAAGCUCUCUUUAGUCCA	Cleavage		1
miR-n39	CCG008375.1	3	21.983	1	21	16625	16645	UGGACUGAAGGGAGCUCCUUC	GUAGGAGUUCCCAUCGGUCCA	Translation		1
miR-n39	CCG024884.2	3	14.99	1	20	7682	7701	UGGACUGAAGGGAGCUCCUU	AAGGAGUUUGCUUUAGUUCA	Translation		1
miR-n39	CCG009266.2	3	19.19	1	20	394	413	UGGACUGAAGGGAGCUCCUU	GAGGAGCUGUUUUUAGUCCA	Cleavage		1
miR-n39	CCG012899.1	3	18.183	1	21	807	826	UGGACUGAAGGGAGCUCCUUC	GAGGGGGC-CCCUUCAGUCCA	Cleavage		1
miR-n39	CCG007964.1	3	12.007	1	20	990	1009	UGGACUGAAGGGAGCUCCUU	GAGGGGACCCCUUCAGUCCA	Cleavage		1
miR-n39	CCG026590.1	3	21.171	1	20	810	829	UGGACUGAAGGGAGCUCCUU	GAGGGGAACCCUUCAGUCCA	Cleavage		1
miR-n39	CCG002774.1	3	13.845	1	20	522	541	UGGACUGAAGGGAGCUCCUU	GAGGGGAACCCUUCAGUCCA	Cleavage		1
miR-n40	CCG018619.1	2.5	19.479	1	21	5542	5562	UUCAUGUAUCUCUCGACUCUU	AAGAGUUGGGAGGUGCAUGAG	Cleavage		1
miR-n40	CCG022242.1	2.5	18.486	1	20	342	361	UUCAUGUAUCUCUCGACUCU	UGAGUUGAGAGGUAUAUGAA	Cleavage		1
miR-n40	CCG025278.1	2	13.168	1	21	241	261	UUCAUGUAUCUCUCGACUCUU	GAGAAUCAAGAGAUACAUGAA	Cleavage		1
miR-n40	CCG009582.1	3	13.082	1	21	1156	1176	UUCAUGUAUCUCUCGACUCUU	GAGGGAUGAGAGAAACAUGAA	Cleavage		1
miR-n41	CCG032008.1	3	17.491	1	21	1310	1330	AUUUGCUUGUAUUUAACUCCC	GGGAGUUAAGUGUGAGUAGAU	Cleavage		1
miR-n41	CCG010036.1	2.5	15.617	1	21	61	81	AUUUGCUUGUAUUUAACUCCC	GUGAGUUAAAUUUAAGCAAAU	Translation		1
miR-n41	CCG027282.1	3	11.425	1	20	1238	1257	AUUUGCUUGUAUUUAACUCC	AGAGUUAAAAACAAGCAAAC	Translation		1
miR-n41	CCG001143.1	3	16.92	1	20	763	782	AUUUGCUUGUAUUUAACUCC	AGAUUUGAAUGCAAGCAAAU	Cleavage		1
miR-n41	CCG031582.1	3	12.401	1	20	6020	6039	AUUUGCUUGUAUUUAACUCC	GGGGUUAAAUCCAGGCAAAA	Translation		1
miR-n41	CCG021740.1	3	18.125	1	21	2163	2183	AUUUGCUUGUAUUUAACUCCC	GGAAGCUAAACACAAGCAAAU	Translation		1
miR-n41	CCG033840.1	3	16.787	1	21	9603	9623	AUUUGCUUGUAUUUAACUCCC	GGGAAUGAAAUAGAAGCAAAU	Translation		1
miR-n41	CCG005890.1	3	12.848	1	20	75	94	AUUUGCUUGUAUUUAACUCC	GAAAUUGAAUACAAGUAAAU	Cleavage		1
miR-n41	CCG025561.1	3	15.146	1	20	4015	4034	AUUUGCUUGUAUUUAACUCC	GGAGUUAAAUUUCAGCAAGU	Translation		1
miR-n41	CCG008665.1	3	13.874	1	20	1553	1572	AUUUGCUUGUAUUUAACUCC	GGCUUUAAAUUCAAGCAAAU	Translation		1
miR-n42	CCG014118.1	2	19.271	1	21	239	259	UGACAGGCUCUUCUCUCUCAU	AUGAAGGGGAAGAGCCUGUCA	Cleavage		1
miR-n42	CCG020058.1	2	19.271	1	21	393	413	UGACAGGCUCUUCUCUCUCAU	AUGAAGGGGAAGAGCCUGUCA	Cleavage		1
miR-n42	CCG014045.1	3	19.6	1	22	2016	2037	UGACAGGCUCUUCUCUCUCAUG	CAUGGGAGCGAGGAGUUUGUCA	Cleavage		1
miR-n42	CCG021332.1	3	19.301	1	22	2016	2037	UGACAGGCUCUUCUCUCUCAUG	CAUGGGAGCGAGGAGUUUGUCA	Cleavage		1
miR-n42	CCG028001.1	3	11.937	1	21	766	786	UGACAGGCUCUUCUCUCUCAU	AUGGGAGAGGAGGGUUUGUUA	Cleavage		1
miR-n42	CCG028978.2	2.5	19.931	1	21	1908	1928	UGACAGGCUCUUCUCUCUCAU	AUGGGGCAGAAGAGCCUGUCG	Cleavage		1
miR-n42	CCG029361.1	2.5	19.94	1	22	222	243	UGACAGGCUCUUCUCUCUCAUG	UGUGACAGAGAAGGGUUUGUCA	Cleavage		1
miR-n42	CCG022550.4	2.5	16.178	1	20	231	250	UGACAGGCUCUUCUCUCUCA	UGAGGAAGAGGAGCUUGUCA	Cleavage		1
miR-n42	CCG019731.2	3	17.641	1	20	5048	5067	UGACAGGCUCUUCUCUCUCA	AAAGAGAGAAAAGCCUGUCA	Translation		1
miR-n42	CCG017559.1	3	17.682	1	20	4872	4891	UGACAGGCUCUUCUCUCUCA	AAAGAGAGAAAAGCCUGUCA	Translation		1
miR-n42	CCG026942.1	3	20.471	1	20	339	358	UGACAGGCUCUUCUCUCUCA	UGGUAGAGGAGAGCUUGUUA	Cleavage		1
miR-n42	CCG010898.1	3	18.755	1	21	6329	6349	UGACAGGCUCUUCUCUCUCAU	AUAUGAGAGAAGAACCUGUCA	Cleavage		1
miR-n42	CCG001508.1	3	13.757	1	20	14547	14566	UGACAGGCUCUUCUCUCUCA	UGAGGGAGAAAAACUUGUCA	Translation		1
miR-n42	CCG016285.2	3	17.945	1	20	14467	14486	UGACAGGCUCUUCUCUCUCA	UGAGAAGGAAGAUCCUGUUA	Cleavage		1
miR-n42	CCG007938.1	3	17.19	1	20	2596	2615	UGACAGGCUCUUCUCUCUCA	UGAGGGAGAAAAACUUGUCA	Translation		1
miR-n42	CCG009731.3	3	13.44	1	20	2958	2977	UGACAGGCUCUUCUCUCUCA	UGAGGGAGAAAAACUUGUCA	Translation		1
miR-n42	CCG029433.1	3	13.244	1	20	534	553	UGACAGGCUCUUCUCUCUCA	UGAGAAAGAUGAGCUUGUUA	Translation		1
miR-n42	CCG005137.1	3	17.54	1	20	781	800	UGACAGGCUCUUCUCUCUCA	UGAUGGAGAGGAUCCUGUCA	Cleavage		1
miR-n42	CCG032403.1	3	15.816	1	20	666	685	UGACAGGCUCUUCUCUCUCA	UGACGGAGAGGAUCCUGUCA	Cleavage		1
miR-n43	CCG034010.1	2.5	18.106	1	21	1766	1786	GAAUGUUGUCUGGCUCGAGGA	UUCUUGAUCCAGAUAACAUUC	Cleavage		1
miR-n43	CCG028794.1	2	18.691	1	21	403	423	GAAUGUUGUCUGGCUCGAGGA	UCCACGAACCAGACAACAUUC	Cleavage		1
miR-n43	CCG002994.1	3	9.292	1	21	1572	1592	GAAUGUUGUCUGGCUCGAGGA	UAUUUGAGUCAGAUAACAUUC	Cleavage		1
miR-n43	CCG013986.2	2.5	17.498	1	20	2652	2671	GAAUGUUGUCUGGCUCGAGG	CAUUGAGCCAGACAACAUUG	Cleavage		1
miR-n43	CCG024118.1	3	17.207	1	20	18423	18442	GAAUGUUGUCUGGCUCGAGG	UCUUGAGCCAUAUAAUAUUC	Translation		1
miR-n43	CCG023364.1	3	14.615	1	20	663	682	GAAUGUUGUCUGGCUCGAGG	UCUUGAGUCUGACAACAUUU	Translation		1
miR-n43	CCG001332.1	3	8.019	1	20	18920	18939	GAAUGUUGUCUGGCUCGAGG	CUUCCAGCCAGAGAACAUUU	Cleavage		1
miR-n43	CCG024311.3	3	11.051	1	20	6285	6304	GAAUGUUGUCUGGCUCGAGG	CUUCCAGCCAGAGAACAUUU	Cleavage		1
miR-n43	CCG015954.1	3	7.893	1	20	5474	5493	GAAUGUUGUCUGGCUCGAGG	CUUCCAGCCAGAGAACAUUU	Cleavage		1
miR-n43	CCG032468.1	3	18.97	1	20	3982	4001	GAAUGUUGUCUGGCUCGAGG	CCUCAAGCCAGGAAACAUUU	Cleavage		1
miR-n43	CCG032657.1	3	18.536	1	20	400	419	GAAUGUUGUCUGGCUCGAGG	CCUCAAGCCAGGAAACAUUU	Cleavage		1
miR-n44	CCG005595.1	1	11.507	1	21	1439	1459	AUAUGCGUUUUUGUCCCUCGC	GCGAGGGACAAAAACGCAUAA	Cleavage		1
miR-n44	CCG021617.1	1	11.199	1	21	350	370	AUAUGCGUUUUUGUCCCUCGC	GCGAGGGACAAAAACGCAUAA	Cleavage		1
miR-n44	CCG005600.2	1	11.014	1	21	280	300	AUAUGCGUUUUUGUCCCUCGC	GCGAGGGACAAAAACGCAUAA	Cleavage		1
miR-n44	CCG021616.2	2	12.938	1	21	323	343	AUAUGCGUUUUUGUCCCUCGC	GCGAGGGGCAAAAGCGCAUAA	Cleavage		1
miR-n44	CCG008476.1	2.5	9.917	1	21	14	34	AUAUGCGUUUUUGUCCCUCGC	GCAAGGGACAAGAACGCAUAA	Cleavage		1
miR-n44	CCG016860.1	2.5	19.056	1	20	2508	2527	AUAUGCGUUUUUGUCCCUCG	UGGGGGACAGAGACGUAUAU	Cleavage		1
miR-n44	CCG019534.1	2.5	19.056	1	20	2506	2525	AUAUGCGUUUUUGUCCCUCG	UGGGGGACAGAGACGUAUAU	Cleavage		1
miR-n44	CCG032284.1	3	13.135	1	21	4413	4433	AUAUGCGUUUUUGUCCCUCGC	GCGAUGGAUAAAAACACAUAU	Cleavage		1
miR-n44	CCG017039.1	3	13.414	1	20	4042	4061	AUAUGCGUUUUUGUCCCUCG	CGAGGCAUGAAAACGCAUAG	Cleavage		1
miR-n44	CCG029579.1	3	15.613	1	20	661	680	AUAUGCGUUUUUGUCCCUCG	CGAGGGCCAGGAACGCAUAC	Cleavage		1
miR-n44	CCG004835.1	3	16.884	1	20	8050	8069	AUAUGCGUUUUUGUCCCUCG	UGAGGAAAAAAAAUGCAUAU	Cleavage		1
miR-n45	CCG014402.1	3	20.001	1	21	3762	3782	CACGUGCUCCCCUUCUCCAAC	GUUGGGGGGGGGGGGUAUGUG	Cleavage		1
miR-n45	CCG013775.1	2.5	21.156	1	21	25	45	CACGUGCUCCCCUUCUCCAAC	GUUGUAGAAAGGGAGCAUGUG	Cleavage		1
miR-n45	CCG001238.1	3	21.96	1	20	232	251	CACGUGCUCCCCUUCUCCAA	UAGGAAAAGGGGGGCAUGUG	Cleavage		1
miR-n45	CCG001027.1	3	20.779	1	20	659	678	CACGUGCUCCCCUUCUCCAA	UUGAGGAAGAGGAGCAUGUG	Translation		1
miR-n46	CCG001617.1	3	17.172	1	21	2239	2259	CAUGUGCUCUAGCUCUCCAGC	GAUGGAGAGUUAGAGCAGAUG	Cleavage		1
miR-n46	CCG000771.1	3	22.943	1	20	16105	16124	CAUGUGCUCUAGCUCUCCAG	AUGGGGAGCCAGAGCAUAUG	Translation		1
miR-n46	CCG031108.1	3	8.618	1	21	740	760	CAUGUGCUCUAGCUCUCCAGC	GGUGGAGAGGUAGAGCAUGUG	Cleavage		1
miR-n46	CCG017043.1	2.5	22.138	1	20	3297	3315	CAUGUGCUCUAGCUCUCCAG	CUGGAGAG-UGGAGCACAUG	Cleavage		1
miR-n46	CCG024961.1	2.5	23.83	1	20	4130	4148	CAUGUGCUCUAGCUCUCCAG	CUGGAGAG-UGGAGCACAUG	Cleavage		1
miR-n46	CCG009694.1	2.5	21.986	1	20	4019	4037	CAUGUGCUCUAGCUCUCCAG	CUGGAGAG-UGGAGCACAUG	Cleavage		1
miR-n46	CCG019429.1	3	12.83	1	20	1783	1802	CAUGUGCUCUAGCUCUCCAG	UUGAAGAGAUGGAGCACAUG	Cleavage		1
miR-n47	CCG016839.2	2	18.393	1	20	1404	1423	UAUUAUAACCAAGACUAAUG	CACUAGUCUUGGUUAUAAUU	Cleavage		1
miR-n47	CCG008688.2	3	11.264	1	21	3137	3157	UAUUAUAACCAAGACUAAUGC	GCAUUACUUUUGGUUAUGAUC	Cleavage		1
miR-n47	CCG003995.1	2.5	13.444	1	21	1847	1867	UAUUAUAACCAAGACUAAUGC	GCAUUAUUUUUUGUUAUAAUA	Translation		1
miR-n47	CCG015745.1	2	9.71	1	20	10421	10440	UAUUAUAACCAAGACUAAUG	UAUUAGUUUUUGUUAUAAUA	Translation		1
miR-n47	CCG027273.1	2.5	18.04	1	20	1933	1952	UAUUAUAACCAAGACUAAUG	UAUUUGUCUUGGUUAUAAUC	Cleavage		1
miR-n47	CCG006068.1	3	14.254	1	20	1512	1531	UAUUAUAACCAAGACUAAUG	UAUUAGUCUUGGUUAUUGUG	Cleavage		1
miR-n47	CCG007867.1	3	16.836	1	21	259	279	UAUUAUAACCAAGACUAAUGC	GCUAUGGUUUUGGUUAUAAUA	Cleavage		1
miR-n47	CCG031121.1	3	13.514	1	20	2778	2797	UAUUAUAACCAAGACUAAUG	UAUUGGUUGUGGUUGUAAUA	Cleavage		1
miR-n47	CCG003628.1	2.5	12.03	1	20	4787	4806	UAUUAUAACCAAGACUAAUG	CAAGAGUCUUGGUUAUAAUG	Cleavage		1
miR-n47	CCG020765.1	2.5	15.635	1	20	287	307	UAUUAUAA-CCAAGACUAAUG	UAUUAGUUUUGGAUUAUAAUA	Translation		1
miR-n47	CCG030659.2	3	13.792	1	20	5224	5243	UAUUAUAACCAAGACUAAUG	AAUUUGUCUAGGUUAUAAUA	Translation		1
miR-n47	CCG007705.1	3	7.904	1	20	2074	2093	UAUUAUAACCAAGACUAAUG	UAUUAGUCUUUUUUAUGAUA	Translation		1
miR-n47	CCG028315.1	3	12.833	1	20	3211	3230	UAUUAUAACCAAGACUAAUG	UGUUAGACUUGGAUAUAAUA	Cleavage		1
miR-n47	CCG001504.1	3	11.218	1	20	3360	3379	UAUUAUAACCAAGACUAAUG	UAUUAAGUUUGGUUAUAAUA	Cleavage		1
miR-n47	CCG003703.1	3	12.81	1	20	11332	11351	UAUUAUAACCAAGACUAAUG	CAUUGAUUUUGCUUAUAAUA	Translation		1
miR-n47	CCG029583.2	3	14.563	1	20	8001	8020	UAUUAUAACCAAGACUAAUG	UAUUAGUUUAUGUUAUAAUA	Translation		2
miR-n47	CCG029583.2	3	13.86	1	20	8323	8342	UAUUAUAACCAAGACUAAUG	UAUUAGUUUAUGUUAUAAUA	Translation		2
miR-n47	CCG000405.1	3	16.294	1	21	17	36	UAUUAUAACCAAGACUAAUGC	GCAUU-GCCUUGGUUAUAAUA	Cleavage		1
miR-n47	CCG004113.2	3	11.207	1	20	5420	5439	UAUUAUAACCAAGACUAAUG	CAUUUAACUUGGUUAUAAUA	Cleavage		1
miR-n47	CCG012955.1	3	17.92	1	20	6338	6356	UAUUAUAACCAAGACUAAUG	UAUUAGUCU-GGUUAUAAUG	Translation		1
miR-n47	CCG033660.1	3	5.657	1	20	5872	5891	UAUUAUAACCAAGACUAAUG	CAUUAAUCAUGCUUAUAAUA	Translation		1
miR-n48	CCG003491.2	0	14.246	1	20	1174	1193	UUACACUGGCAACUCAUUUG	CAAAUGAGUUGCCAGUGUAA	Cleavage		1
miR-n48	CCG023613.1	3	11.583	1	20	1490	1509	UUACACUGGCAACUCAUUUG	CAAAUGAAAUUCCAGUGUAA	Translation		1
miR-n49	CCG008494.1	3	11.853	1	21	1659	1679	CGGGGUUGGGUGUUCUAUGAG	CUCAUAGAACAGCCAAUGCCG	Translation		1
miR-n49	CCG001090.1	3	17.08	1	20	1620	1639	CGGGGUUGGGUGUUCUAUGA	UUAUAGAACACCUAAUUCCC	Cleavage		1
miR-n49	CCG022053.2	3	7.538	1	20	50	69	CGGGGUUGGGUGUUCUAUGA	UUAUGGGAUACCCAACUUCG	Cleavage		1
miR-n49	CCG015826.1	3	11.874	1	20	2267	2286	CGGGGUUGGGUGUUCUAUGA	UCCUAGAGCACCCAACUCCU	Cleavage		1
miR-n49	CCG011736.1	3	10.268	1	20	2267	2286	CGGGGUUGGGUGUUCUAUGA	UCCUAGAGCACCCAACUCCU	Cleavage		1
miR-n49	CCG008392.2	3	13.915	1	21	24636	24656	CGGGGUUGGGUGUUCUAUGAG	UUGAUAGAUUAUCCAACCCCG	Cleavage		1
miR-n49	CCG033685.1	3	9.133	1	21	3166	3185	CGGGGUUGGGUGUUCUAUGAG	UUCA-AGAACACCUAACCCUG	Cleavage		1
miR-n50	CCG005595.1	1.5	11.35	1	21	1440	1460	UUUAUGCGUUUUUGGCCCUCG	CGAGGGACAAAAACGCAUAAG	Cleavage		1
miR-n50	CCG021617.1	1.5	10.779	1	21	351	371	UUUAUGCGUUUUUGGCCCUCG	CGAGGGACAAAAACGCAUAAG	Cleavage		1
miR-n50	CCG005600.2	1.5	10.821	1	21	281	301	UUUAUGCGUUUUUGGCCCUCG	CGAGGGACAAAAACGCAUAAG	Cleavage		1
miR-n50	CCG021616.2	2	14.074	1	21	324	344	UUUAUGCGUUUUUGGCCCUCG	CGAGGGGCAAAAGCGCAUAAG	Cleavage		1
miR-n50	CCG008476.1	2.5	9.917	1	21	15	35	UUUAUGCGUUUUUGGCCCUCG	CAAGGGACAAGAACGCAUAAA	Cleavage		1
miR-n50	CCG024706.1	3	10.812	1	21	36	56	UUUAUGCGUUUUUGGCCCUCG	UGAGGGACAAGAACGCCUAAA	Cleavage		1
miR-n50	CCG008291.1	3	19.881	1	20	390	409	UUUAUGCGUUUUUGGCCCUC	GAGGGCCUAAAGCGCAAAAA	Cleavage		1
miR-n50	CCG018378.2	3	14.171	1	19	1593	1612	UUUAUGCGUUUU-UGGCCCU	AGGGUCAUAAAAUGCAUAAA	Cleavage		1
miR-n51	CCG018379.1	2	17.591	1	21	7622	7642	ACACACACUGGAGAAGGGAAG	CUUCCUUUUUCUGGUGUGUGU	Cleavage		1
miR-n51	CCG022851.1	1.5	18.779	1	20	1114	1133	ACACACACUGGAGAAGGGAA	UUCUUUUUUCCAGUGUGUGU	Cleavage		1
miR-n51	CCG006046.1	3	16.232	1	20	440	459	ACACACACUGGAGAAGGGAA	UUCCCUUCUUCAGUGUGUCC	Cleavage		1
miR-n51	CCG021319.1	3	16.119	1	21	590	610	ACACACACUGGAGAAGGGAAG	UUUCCUUUCUUUAGUCUGUGU	Cleavage		1
miR-n51	CCG021495.2	2.5	16.423	1	21	2977	2997	ACACACACUGGAGAAGGGAAG	UUUCUCUUCUGUGGUGUGUGU	Translation		1
miR-n51	CCG017231.1	3	18.516	1	21	1293	1313	ACACACACUGGAGAAGGGAAG	UUUCCUUUCUUUAGUGUGUAU	Cleavage		1
miR-n51	CCG028984.1	3	10.922	1	21	3156	3176	ACACACACUGGAGAAGGGAAG	UUUCUUUUUUCCAGUAUGUGU	Cleavage		1
miR-n51	CCG022060.1	3	13.557	1	21	4736	4756	ACACACACUGGAGAAGGGAAG	UUUUUUUUUUUUAGUGUGUGU	Cleavage		1
miR-n51	CCG003209.1	2	12.659	1	20	6946	6965	ACACACACUGGAGAAGGGAA	UUCCGUUCUCAAGUGUGUGU	Translation		1
miR-n51	CCG001638.1	3	16.183	1	21	92	112	ACACACACUGGAGAAGGGAAG	CUUCUCUUCUCUCCUGUGUGU	Translation		1
miR-n51	CCG027252.1	2.5	16.363	1	20	2359	2379	ACACACA-CUGGAGAAGGGAA	UUCUCUUCUCCAGAUGUGUGU	Cleavage		1
miR-n51	CCG030750.2	3	16.598	1	21	3482	3502	ACACACACUGGAGAAGGGAAG	UUUUCUUUUUUAAGUGUGUGU	Translation		1
miR-n51	CCG033809.1	3	21.275	1	20	3467	3486	ACACACACUGGAGAAGGGAA	UUCUCUUUCUUAGUGUGUGU	Cleavage		1
miR-n51	CCG004057.1	3	13.853	1	21	575	595	ACACACACUGGAGAAGGGAAG	UUUUUCUUCUCGUGUGUGUGU	Translation		1
miR-n52	CCG004797.1	2.5	18.619	1	20	415	434	AAGUACCUGAUAGCAACUCA	GUGGUUGCUAUCAGGUACUU	Cleavage		1
miR-n52	CCG022876.2	2.5	15.922	1	20	394	413	AAGUACCUGAUAGCAACUCA	GUGGUUGCUAUCAGGUACUU	Cleavage		1
miR-n52	CCG030838.2	2.5	13.139	1	21	1623	1643	AAGUACCUGAUAGCAACUCAA	UUUAGUUGUUAUGAGGUACUU	Translation		1
miR-n52	CCG025628.3	2.5	12.528	1	21	5614	5634	AAGUACCUGAUAGCAACUCAA	UAGAUUUGCUAUCAGGUGCUU	Cleavage		1
miR-n52	CCG019300.1	2.5	13.892	1	20	2568	2587	AAGUACCUGAUAGCAACUCA	UGACUUGCUAUCAGGAACUU	Cleavage		1
miR-n52	CCG023416.1	3	24.472	1	20	2	21	AAGUACCUGAUAGCAACUCA	UGAGUUGGUGUCACGUACUU	Cleavage		1
miR-n52	CCG025494.2	3	20.27	1	22	1159	1180	AAGUACCUGAUAGCAACUCAAG	CCUGAGUUGAUGUCAGGAACUU	Cleavage		1
miR-n52	CCG030780.1	3	17.326	1	23	738	760	AAGUACCUGAUAGCAACUCAAGU	AUAUGAGGUUCUAUCGGGUGCUU	Cleavage		1
miR-n52	CCG027518.1	3	20.4	1	22	3223	3244	AAGUACCUGAUAGCAACUCAAG	CAUGCGUUGCUUUUAGGUAUUU	Translation		1
miR-n53	CCG020717.1	2.5	8.329	1	24	9339	9362	GAAGAUUUGGUGUGCCUCUGAGGU	ACCAUGAAGGUACACCAAAUCUUC	Cleavage		1
miR-n53	CCG025240.1	3	20.396	1	23	20447	20469	GAAGAUUUGGUGUGCCUCUGAGG	UUUCCGAGGCACAUCGAAUUUUU	Cleavage		1
miR-n53	CCG022198.2	3	14.434	1	20	1236	1255	GAAGAUUUGGUGUGCCUCUG	UGGGGGUACACCAAAUUUUU	Cleavage		1
miR-n53	CCG010777.1	3	16.885	1	20	3305	3324	GAAGAUUUGGUGUGCCUCUG	UAGAUGCACACCAAAUUUUG	Cleavage		1
miR-n53	CCG010425.1	3	18.158	1	22	23887	23908	GAAGAUUUGGUGUGCCUCUGAG	CCUAGAGGCAUAGCAGAUCUUU	Translation		1
miR-n53	CCG007163.2	2.5	22.653	1	20	13594	13613	GAAGAUUUGGUGUGCCUCUG	CAAAGCCAUACCAAAUCUUC	Cleavage		1
miR-n53	CCG008309.1	3	19.723	1	20	160	179	GAAGAUUUGGUGUGCCUCUG	CAGGGCCACCCCAAAUCUUU	Translation		1
miR-n53	CCG019245.1	3	15.563	1	20	4250	4269	GAAGAUUUGGUGUGCCUCUG	CAGAUGCACCCCAGAUCUUU	Translation		1
miR-n53	CCG020436.1	3	17.553	1	20	9613	9632	GAAGAUUUGGUGUGCCUCUG	UAAAGGUACCCCAAAUCUUC	Translation		1
miR-n54	CCG007291.1	3	21.322	1	21	248	268	UGCCAAAGGAGAGUUGCCCUG	CAGGGCAACUCUUCUUUGGGU	Cleavage		1
miR-n54	CCG009208.1	3	18.54	1	20	722	741	UGCCAAAGGAGAGUUGCCCU	UGGGCUACUCUUCUUUGGUA	Cleavage		1
miR-n54	CCG026102.1	3	19.18	1	21	7882	7902	UGCCAAAGGAGAGUUGCCCUG	UAGGGCGAAUUUCUUUUGGUA	Cleavage		1
miR-n54	CCG017104.1	3	19.815	1	20	608	627	UGCCAAAGGAGAGUUGCCCU	AUGGCAGCUCUCUUUUGGCU	Cleavage		1
miR-n54	CCG005633.1	3	18.501	1	20	1034	1053	UGCCAAAGGAGAGUUGCCCU	UGGGAAAUUCUUCUUUGGCA	Cleavage		1
miR-n54	CCG022910.1	3	23.611	1	20	3566	3585	UGCCAAAGGAGAGUUGCCCU	AGGCUGGCUCUUCUUUGGCA	Cleavage		1
miR-n54	CCG002678.1	3	17.38	1	20	8919	8938	UGCCAAAGGAGAGUUGCCCU	UGGACAUCUCUCCUUUGGCA	Cleavage		1
miR-n54	CCG019996.1	3	16.933	1	20	1470	1489	UGCCAAAGGAGAGUUGCCCU	AUGGCUGUUCUCCUUUGGCA	Cleavage		1
miR-n54	CCG014978.1	3	19.243	1	20	816	835	UGCCAAAGGAGAGUUGCCCU	AGGUCCAUUCUCCUUUGGUA	Cleavage		1
miR-n55	CCG006120.1	3	15.395	1	21	928	948	UUGUAAUGAUAUAGAUGUGAU	AUCACAUUUGUGUCAUUACUA	Cleavage		1
miR-n55	CCG014387.1	2	11.764	1	20	3275	3294	UUGUAAUGAUAUAGAUGUGA	UCAUAUCUAGGUCAUUACAA	Translation		1
miR-n55	CCG027275.1	3	16.578	1	21	3225	3245	UUGUAAUGAUAUAGAUGUGAU	AUUACAUUCAUAUCAUUGCAG	Cleavage		1
miR-n55	CCG031113.1	3	11.095	1	21	1569	1590	UUGUAAUGAUA-UAGAUGUGAU	AUUACAUCUAGUAUCAUUAUAA	Cleavage		1
miR-n55	CCG027954.1	3	11.156	1	21	242	262	UUGUAAUGAUAUAGAUGUGAU	AUCAUUUCUACAUCGUUACAA	Translation		1
miR-n55	CCG015112.1	2.5	10.461	1	20	2685	2704	UUGUAAUGAUAUAGAUGUGA	UCAUAUUUCUAUCAUUACAG	Cleavage		1
miR-n55	CCG027262.1	2.5	10.461	1	20	2694	2713	UUGUAAUGAUAUAGAUGUGA	UCAUAUUUCUAUCAUUACAG	Cleavage		1
miR-n55	CCG020628.1	3	13.135	1	21	1236	1256	UUGUAAUGAUAUAGAUGUGAU	AUCUCAUCUUUAUUAUUAUAA	Cleavage		1
miR-n55	CCG007042.1	3	21.626	1	21	1757	1777	UUGUAAUGAUAUAGAUGUGAU	GUCACGUCUAUGUAAUUAUGA	Cleavage		1
miR-n55	CCG003284.1	3	15.686	1	20	641	660	UUGUAAUGAUAUAGAUGUGA	UCAAAUCUAUAUUAUUUCAA	Cleavage		1
miR-n55	CCG004590.1	2.5	13.479	1	20	3070	3089	UUGUAAUGAUAUAGAUGUGA	UCAUAUUUAUUUCAUUAUAA	Translation		1
miR-n55	CCG016272.1	3	11.645	1	20	2314	2333	UUGUAAUGAUAUAGAUGUGA	ACGCAUCUAUUUCGUUACAA	Translation		1
miR-n55	CCG005584.1	2.5	12.794	1	20	2499	2518	UUGUAAUGAUAUAGAUGUGA	UCAUAUUUAUUUCAUUAUAA	Translation		1
miR-n55	CCG016903.1	3	16.172	1	20	733	752	UUGUAAUGAUAUAGAUGUGA	UCACACUUGUGUUAUUACAA	Cleavage		1
miR-n55	CCG015108.2	3	13.945	1	21	10063	10083	UUGUAAUGAUAUAGAUGUGAU	GUCUCAUCUAUGUCAUUAUGG	Cleavage		1
miR-n55	CCG026383.1	3	11.529	1	20	2444	2463	UUGUAAUGAUAUAGAUGUGA	UCAGAUCUGUAUCAUUGCAU	Cleavage		1
miR-n55	CCG020525.1	3	13.457	1	20	1857	1876	UUGUAAUGAUAUAGAUGUGA	UCAUACCUAUAUUAUUACAU	Cleavage		1
miR-n55	CCG021490.3	3	17.054	1	20	8344	8363	UUGUAAUGAUAUAGAUGUGA	UCACAUCUAUGUGAUUGCAC	Cleavage		1
miR-n55	CCG027588.2	3	5.807	1	20	8324	8343	UUGUAAUGAUAUAGAUGUGA	AUAUAUAUAUAUCAUUACAA	Cleavage		1
miR-n55	CCG008816.2	3	12	1	20	6733	6752	UUGUAAUGAUAUAGAUGUGA	ACACUUCUAUAUCAUUGUAA	Cleavage		1
miR-n55	CCG030577.1	3	6.999	1	21	448	468	UUGUAAUGAUAUAGAUGUGAU	AACACAACUUUAUCAUUACAA	Cleavage		1
miR-n55	CCG000571.1	3	12.121	1	21	6040	6061	UUGUAAUGAUAUAG-AUGUGAU	GUCAUAUGCUAUAUCAUUAUAA	Cleavage		1
miR-n55	CCG010434.1	2.5	8.692	1	20	1506	1525	UUGUAAUGAUAUAGAUGUGA	UCAAAUUUAUUUCAUUACAA	Translation		1
miR-n55	CCG021108.2	3	13.789	1	21	4076	4096	UUGUAAUGAUAUAGAUGUGAU	GUUGCAACUAUAUAAUUACAA	Cleavage		1
miR-n55	CCG002383.1	3	12.147	1	20	715	734	UUGUAAUGAUAUAGAUGUGA	UCACAUAUAAAUUGUUACAA	Translation		1
miR-n55	CCG005119.2	3	16.521	1	20	3811	3830	UUGUAAUGAUAUAGAUGUGA	UCAAGUCUGUAUGAUUACAA	Cleavage		1
miR-n55	CCG002000.1	3	10.238	1	21	2405	2424	UUGUAAUGAUAUAGAUGUGAU	GUCAUAUUU-UAUCAUUACAA	Cleavage		1
miR-n55	CCG006789.1	3	4.417	1	20	2001	2020	UUGUAAUGAUAUAGAUGUGA	UCAAAUUAAUAUCAUUAUAA	Cleavage		1
miR-n55	CCG004002.2	3	12.145	1	20	366	385	UUGUAAUGAUAUAGAUGUGA	UCACGUCGAUUUCAUUGCAA	Translation		1
miR-n55	CCG018269.1	3	2.923	1	21	25800	25819	UUGUAAUGAUAUAGAUGUGAU	AUUACAU-UAUAUCAUUAUAA	Cleavage		1
miR-n56	CCG000909.1	3	9.267	1	20	1508	1527	UCAAUGGAGCCCAGAUGUAG	CAACAUCUGUGCUCCAUUGC	Translation		1
miR-n56	CCG019680.1	3	11.498	1	20	12713	12732	UCAAUGGAGCCCAGAUGUAG	CUAUAUAUGGACUUCAUUGA	Translation		1
miR-n56	CCG000600.1	3	17.509	1	20	7551	7570	UCAAUGGAGCCCAGAUGUAG	CUAAAUCUCAGCUCCAUUGA	Translation		1
miR-n57	CCG018761.1	2.5	23.635	1	21	367	387	UUGAAUAUGCUUGAGCUGUGU	AUGCAGGUCAAGCAUAUUCGA	Cleavage		1
miR-n57	CCG020568.1	2.5	23.635	1	21	1922	1942	UUGAAUAUGCUUGAGCUGUGU	AUGCAGGUCAAGCAUAUUCGA	Cleavage		1
miR-n57	CCG031841.1	2.5	23.635	1	21	2064	2084	UUGAAUAUGCUUGAGCUGUGU	AUGCAGGUCAAGCAUAUUCGA	Cleavage		1
miR-n57	CCG005904.1	2	14.763	1	21	1133	1153	UUGAAUAUGCUUGAGCUGUGU	GCACAGCUUAUGCAUAUUUAA	Translation		1
miR-n57	CCG014990.1	3	14.46	1	21	6069	6089	UUGAAUAUGCUUGAGCUGUGU	AUAUAGCUUGGGCAUAUUUAA	Cleavage		1
miR-n57	CCG009328.1	2.5	12.685	1	21	7408	7428	UUGAAUAUGCUUGAGCUGUGU	GCACAGCUCAAGCCUAUUUAU	Cleavage		1
miR-n57	CCG011470.2	3	10.861	1	21	4881	4901	UUGAAUAUGCUUGAGCUGUGU	GUACAGCUCAAGUAAGUUCAA	Cleavage		1
miR-n57	CCG025771.1	3	5.753	1	20	5333	5352	UUGAAUAUGCUUGAGCUGUG	UCUAGUUCAAGCAUAUUCAA	Cleavage		1
miR-n57	CCG002504.1	2	13.344	1	20	2231	2250	UUGAAUAUGCUUGAGCUGUG	CAAAGCUGAAGCAUAUUCAA	Cleavage		1
miR-n57	CCG012166.1	3	11.414	1	21	779	799	UUGAAUAUGCUUGAGCUGUGU	ACACCGCUGAAGCAUAUUCAU	Cleavage		1
miR-n57	CCG014842.1	3	21.483	1	20	2773	2792	UUGAAUAUGCUUGAGCUGUG	GACAGGUCAAGCAUAUUUGA	Cleavage		1
miR-n57	CCG024509.1	3	7.811	1	20	7240	7259	UUGAAUAUGCUUGAGCUGUG	CACAGAUUAAGCAUAUUUAC	Cleavage		1
miR-n57	CCG026386.1	3	20.642	1	20	1202	1221	UUGAAUAUGCUUGAGCUGUG	CAGAGCUCAGGCAUAUUUGG	Cleavage		1
miR-n57	CCG008512.1	3	16.544	1	20	2587	2606	UUGAAUAUGCUUGAGCUGUG	UGCAGGUCAAGCAUAUUUGA	Cleavage		1
miR-n57	CCG032151.1	3	10.942	1	20	3825	3844	UUGAAUAUGCUUGAGCUGUG	UAUGGCUCAAGUUUAUUCAA	Cleavage		1
miR-n57	CCG005816.1	3	21.699	1	20	4969	4988	UUGAAUAUGCUUGAGCUGUG	CACAGCUGAAGCAUGUUUGG	Cleavage		1
miR-n57	CCG023845.1	3	12.054	1	21	2050	2070	UUGAAUAUGCUUGAGCUGUGU	AAACAACUCAAUCAUAUUCAA	Translation		1
miR-n57	CCG012716.1	3	7.007	1	20	2791	2810	UUGAAUAUGCUUGAGCUGUG	UACAACUCGAACAUAUUCAA	Translation		1
miR-n57	CCG028485.1	3	7.007	1	20	2791	2810	UUGAAUAUGCUUGAGCUGUG	UACAACUCGAACAUAUUCAA	Translation		1
miR-n57	CCG019270.1	3	13.697	1	21	11392	11413	UUGAAUA-UGCUUGAGCUGUGU	AAACAGCUCAAGCAAUAUUUGA	Cleavage		1
miR-n58	CCG025751.1	1.5	8.618	1	22	394	415	UGAAAAGACGAAAGAGUAGAGA	UUUCUACUUUUUCGUUUUUUUA	Cleavage		1
miR-n58	CCG019374.1	2.5	10.761	1	22	1665	1686	UGAAAAGACGAAAGAGUAGAGA	UCUCUACUUUUUUUUCUUUUUA	Translation		1
miR-n58	CCG004995.1	2.5	11.072	1	22	1716	1737	UGAAAAGACGAAAGAGUAGAGA	UCUCUACUUUUUUUUCUUUUUA	Translation		1
miR-n58	CCG023819.1	2.5	17.278	1	22	2999	3020	UGAAAAGACGAAAGAGUAGAGA	UUUUUAUUUUUUUGUCUUUUCG	Cleavage		1
miR-n58	CCG000811.1	2	18.353	1	21	1315	1335	UGAAAAGACGAAAGAGUAGAG	CUUUACUUUUUCUUCUUUUCA	Translation		1
miR-n58	CCG020815.1	2.5	11.131	1	22	11908	11929	UGAAAAGACGAAAGAGUAGAGA	UUUUUACUUUUUUGUUUUUUUA	Cleavage		1
miR-n58	CCG027722.1	3	14.836	1	22	1376	1397	UGAAAAGACGAAAGAGUAGAGA	UUUCUACUUUUGUGUCUUUUUG	Translation		1
miR-n58	CCG003843.1	3	8.159	1	22	528	549	UGAAAAGACGAAAGAGUAGAGA	UUUUUGCUCUUUUUUUUUUUCA	Translation		1
miR-n58	CCG025192.1	2.5	15.709	1	22	882	903	UGAAAAGACGAAAGAGUAGAGA	UUUCUCCUCUUUUCUCUUUUCA	Translation		1
miR-n58	CCG019073.1	3	18.371	1	22	752	773	UGAAAAGACGAAAGAGUAGAGA	UCUCACCUCUUUUGUUUUUUCA	Cleavage		1
miR-n58	CCG004544.1	3	10.829	1	22	3013	3034	UGAAAAGACGAAAGAGUAGAGA	UUUUUACUCUUUUAUCUUUUCU	Translation		1
miR-n58	CCG007743.1	3	17.156	1	22	264	285	UGAAAAGACGAAAGAGUAGAGA	UUUUUUUUCUUUUGUUUUUUCA	Cleavage		1
miR-n58	CCG000848.1	3	4.697	1	22	1741	1762	UGAAAAGACGAAAGAGUAGAGA	UUCUUGCUCUUUCGUUUUUUUA	Cleavage		1
miR-n58	CCG008202.1	3	14.644	1	22	2472	2493	UGAAAAGACGAAAGAGUAGAGA	UCUCUACUUCUUUUUCUUUUCA	Translation		1
miR-n58	CCG000502.1	3	13.432	1	22	1279	1300	UGAAAAGACGAAAGAGUAGAGA	UUUCUUUUCUUUUGUUUUUUUA	Cleavage		1
miR-n58	CCG030827.1	2.5	4.848	1	22	1580	1601	UGAAAAGACGAAAGAGUAGAGA	UGUCUACUCUUUUGUCUUAUUA	Cleavage		1
miR-n58	CCG003913.1	3	13.245	1	22	4585	4606	UGAAAAGACGAAAGAGUAGAGA	UUCUUACUCUUUUGUUUUUUUA	Cleavage		1
miR-n58	CCG021035.1	3	16.797	1	20	1258	1277	UGAAAAGACGAAAGAGUAGA	AGUACUCUUUUGUUUUUUCA	Cleavage		1
miR-n58	CCG026568.1	3	14.392	1	22	1293	1314	UGAAAAGACGAAAGAGUAGAGA	UUUCAACUCUUUUCUUUUUUCA	Translation		1
miR-n58	CCG034182.1	3	14	1	21	375	395	UGAAAAGACGAAAGAGUAGAG	CUCUCCUUUUUUGUUUUUUUA	Cleavage		1
miR-n58	CCG018161.1	3	12.222	1	20	2246	2265	UGAAAAGACGAAAGAGUAGA	AUUACUCUUUCGUCUUUUUC	Cleavage		1
miR-n58	CCG022073.1	3	6.519	1	21	3826	3846	UGAAAAGACGAAAGAGUAGAG	CUAUACUCUUUUGUCUUUUUU	Cleavage		1
miR-n58	CCG023674.1	3	10.713	1	20	700	719	UGAAAAGACGAAAGAGUAGA	UUUACUCUUUCGUUUUGUUA	Cleavage		1
miR-n58	CCG024680.3	3	7.25	1	21	6744	6764	UGAAAAGACGAAAGAGUAGAG	UUUUAUUCUUUUGUUUUUUCC	Cleavage		1
miR-n58	CCG032745.1	3	16.067	1	21	796	816	UGAAAAGACGAAAGAGUAGAG	CUCUGCUCUUGUGUCUUUUCU	Translation		1
miR-n58	CCG020955.3	3	11.035	1	22	83	104	UGAAAAGACGAAAGAGUAGAGA	UUUCCACUCUUUCGAUUUUUUA	Cleavage		1
miR-n58	CCG020902.1	3	21.898	1	21	2557	2577	UGAAAAGACGAAAGAGUAGAG	CUUUGCUUUUUCUUCUUUUUA	Translation		1
miR-n58	CCG017702.1	3	15.815	1	22	2622	2643	UGAAAAGACGAAAGAGUAGAGA	UUACUAUUCUUUCUUUUUUUCA	Translation		1
miR-n58	CCG003190.1	3	17.884	1	22	898	919	UGAAAAGACGAAAGAGUAGAGA	UUUCUUCUUUUUCUUUUUUUCA	Translation		1
miR-n58	CCG001482.1	3	1.99	1	22	12440	12461	UGAAAAGACGAAAGAGUAGAGA	UUACUAUUUUUUUGUUUUUUCA	Cleavage		1
miR-n58	CCG004793.1	3	8.974	1	22	5918	5939	UGAAAAGACGAAAGAGUAGAGA	UUUCUGUUCCUUUGUCUUUUUA	Cleavage		1
miR-n58	CCG007857.1	3	18.261	1	21	6582	6602	UGAAAAGACGAAAGAGUAGAG	UUUUAUUCUUUUGUUUUUUUG	Cleavage		1
miR-n58	CCG027629.1	3	15.556	1	22	2081	2102	UGAAAAGACGAAAGAGUAGAGA	UUUCUUUUCUUUCUUUUUUUCA	Translation		1
miR-n58	CCG021124.2	2.5	20.476	1	20	1449	1468	UGAAAAGACGAAAGAGUAGA	UCUACUUUUUUGUCUUUUUU	Cleavage		1
miR-n58	CCG009568.1	2.5	7.094	1	21	7484	7504	UGAAAAGACGAAAGAGUAGAG	UUUUACUCUUUCAUCUUUUCU	Translation		1
miR-n58	CCG011139.1	2.5	12.8	1	20	3927	3946	UGAAAAGACGAAAGAGUAGA	UCUACCUUUUCGUCUUUUCU	Cleavage		1
miR-n58	CCG017899.2	3	11.607	1	22	1496	1517	UGAAAAGACGAAAGAGUAGAGA	UUUCAACUCUUUUCUUUUUUCA	Translation		1
miR-n58	CCG022250.1	3	20.705	1	21	1200	1220	UGAAAAGACGAAAGAGUAGAG	UUUUACUCUUUCAUCUUUCCA	Translation		1
miR-n58	CCG011739.1	2.5	8.232	1	20	2362	2381	UGAAAAGACGAAAGAGUAGA	UUUACUCUUUUAUUUUUUCA	Translation		1
miR-n58	CCG009278.1	2.5	8.343	1	20	2388	2407	UGAAAAGACGAAAGAGUAGA	UUUACUCUUUUAUUUUUUCA	Translation		1
miR-n58	CCG028187.1	3	8.604	1	22	7083	7104	UGAAAAGACGAAAGAGUAGAGA	UUUCUUUUCAUUUGUCUUUUCA	Cleavage		1
miR-n58	CCG004879.1	2.5	8.343	1	20	2430	2449	UGAAAAGACGAAAGAGUAGA	UUUACUCUUUUAUUUUUUCA	Translation		1
miR-n58	CCG001146.1	3	11.84	1	21	118	138	UGAAAAGACGAAAGAGUAGAG	UUUUUCUUUUUCGUUUUUUCG	Cleavage		1
miR-n58	CCG033789.1	3	4.589	1	20	1650	1669	UGAAAAGACGAAAGAGUAGA	ACAACUCUUUCGUCUUUUCU	Cleavage		1
miR-n58	CCG026507.1	3	15.419	1	22	2052	2073	UGAAAAGACGAAAGAGUAGAGA	UAUUUAUUUUUUUGCCUUUUCA	Cleavage		1
miR-n58	CCG020700.1	3	15.419	1	22	2052	2073	UGAAAAGACGAAAGAGUAGAGA	UAUUUAUUUUUUUGCCUUUUCA	Cleavage		1
miR-n58	CCG005690.1	3	3.365	1	21	681	701	UGAAAAGACGAAAGAGUAGAG	UUCUUCUCCUUUGUCUUUUUA	Cleavage		1
miR-n58	CCG033688.2	3	12.479	1	21	10658	10678	UGAAAAGACGAAAGAGUAGAG	CUCUAUGUUUUUGUUUUUUCA	Cleavage		1
miR-n58	CCG004478.1	2.5	17.684	1	20	5757	5776	UGAAAAGACGAAAGAGUAGA	UUUACUCUUUUAUUUUUUCA	Translation		1
miR-n58	CCG012931.2	3	7.783	1	22	1768	1789	UGAAAAGACGAAAGAGUAGAGA	UUUCUACUCCUUUGACUUUUUA	Cleavage		1
miR-n58	CCG006882.2	3	11.374	1	22	644	665	UGAAAAGACGAAAGAGUAGAGA	UGUUUAAUCUUUUGUUUUUUUA	Cleavage		1
miR-n58	CCG008361.1	3	10.911	1	20	1895	1914	UGAAAAGACGAAAGAGUAGA	UUUAUUUUCUCGUCUUUUUA	Cleavage		1
miR-n59	CCG027242.2	2	15.991	1	20	2617	2636	AGGGGCAAAAAUCGCAUAAG	CUUAUGUGAUUUUUGUCUUU	Cleavage		1
miR-n59	CCG002413.1	1.5	17.176	1	20	5726	5745	AGGGGCAAAAAUCGCAUAAG	CUUAUUCGAUUUUUGCCUCU	Cleavage		1
miR-n59	CCG012627.1	2.5	14.665	1	21	1744	1764	AGGGGCAAAAAUCGCAUAAGA	UCUUAUGUAGUUUUUGCCCUU	Cleavage		1
miR-n59	CCG018147.1	2.5	8.866	1	21	1794	1814	AGGGGCAAAAAUCGCAUAAGA	UUUUGUGUUAUUUUUGCCCCU	Cleavage		1
miR-n59	CCG027494.1	3	15.025	1	21	1863	1883	AGGGGCAAAAAUCGCAUAAGA	UCUUUUGUGAUUUUUGUUCUU	Cleavage		1
miR-n59	CCG009559.1	3	16.254	1	21	399	419	AGGGGCAAAAAUCGCAUAAGA	UCUUAUGUGAUUUCUGCUUUU	Cleavage		1
miR-n59	CCG013753.3	3	17.223	1	21	1702	1722	AGGGGCAAAAAUCGCAUAAGA	UUUUGUGCAGUUUUUGCCCUU	Cleavage		1
miR-n59	CCG007753.1	3	17.018	1	20	383	402	AGGGGCAAAAAUCGCAUAAG	CUUAUUUGAUUUUUGUUCUU	Cleavage		1
miR-n59	CCG014611.1	3	15.676	1	21	181	201	AGGGGCAAAAAUCGCAUAAGA	UCUUGUGGGUUUUUUGCCUCU	Cleavage		1
miR-n59	CCG002839.1	3	8.887	1	20	12778	12797	AGGGGCAAAAAUCGCAUAAG	UUUAUGUGAUUUUUGUUUUU	Cleavage		1
miR-n59	CCG005233.1	3	9.095	1	20	2648	2667	AGGGGCAAAAAUCGCAUAAG	UUUAAGUGAUUUUUGCUUCU	Cleavage		1
miR-n59	CCG026124.1	3	8.882	1	21	5069	5088	AGGGGCAAAAAUCGCAUAAGA	UUUUAUGC-AUUUUUGCCCUU	Cleavage		1
miR-n59	CCG022216.1	3	20.087	1	20	1517	1536	AGGGGCAAAAAUCGCAUAAG	CUUAUUUGGUUAUUGCCCCU	Translation		1
miR-n59	CCG002129.1	3	15.936	1	21	2779	2798	AGGGGCAAAAAUCGCAUAAGA	UCUGAUG-GAUUUUUGCCCCU	Cleavage		1
miR-n59	CCG015108.2	3	13.543	1	20	3928	3947	AGGGGCAAAAAUCGCAUAAG	CUUCUGUGAUAUUUGCUCCU	Translation		1
miR-n59	CCG014679.1	3	24.795	1	20	3191	3210	AGGGGCAAAAAUCGCAUAAG	UUUAUGAGAGUUUUGCUCCU	Translation		1
miR-n60	CCG009651.2	3	12.965	1	21	2914	2934	UUAAGUCGCAUGCAUGAUUGA	UCAAUUAUGUAUAUGGCUUAA	Translation		1
miR-n60	CCG001740.1	3	11.336	1	20	1718	1737	UUAAGUCGCAUGCAUGAUUG	AGAUUAUGCAUGUGAUUUAA	Cleavage		1
miR-n60	CCG000768.2	2.5	16.042	1	20	1252	1271	UUAAGUCGCAUGCAUGAUUG	GAAACAUGCAUGUGACUUAA	Cleavage		1
miR-n60	CCG028431.1	3	18.023	1	20	2541	2560	UUAAGUCGCAUGCAUGAUUG	CAAUCAUGUAUGCGAUUAGA	Cleavage		1
miR-n60	CCG010425.1	3	14.581	1	21	22231	22251	UUAAGUCGCAUGCAUGAUUGA	UCAAUUUUGAAUGUGACUUAA	Cleavage		1
miR-n61	CCG002963.2	1	10.377	1	18	5251	5268	UGUUGAUGAUGAUAAAUU	AAUUUAUCAUCGUUAACA	Cleavage		1
miR-n61	CCG015156.1	1.5	7.995	1	18	2826	2843	UGUUGAUGAUGAUAAAUU	AAUUUAUCAUCAUCGACC	Cleavage		1
miR-n61	CCG020384.1	1.5	11.23	1	18	1796	1813	UGUUGAUGAUGAUAAAUU	AGUUUGUCAUCAUCGACA	Cleavage		1
miR-n61	CCG022238.1	2	9.444	1	18	165	182	UGUUGAUGAUGAUAAAUU	UCUUUAUCAUCAUCAACA	Cleavage		1
miR-n61	CCG003827.1	1	14.678	1	18	7066	7083	UGUUGAUGAUGAUAAAUU	AAUUUAUCAUAAUCAACA	Cleavage		1
miR-n61	CCG018566.1	1.5	13.117	1	18	6815	6832	UGUUGAUGAUGAUAAAUU	AGUUUAUCAUCAUCAGUA	Cleavage		1
miR-n61	CCG014633.1	2	18.454	1	18	166	183	UGUUGAUGAUGAUAAAUU	GAUUUGUCAUCGUCAGCA	Cleavage		1
miR-n61	CCG008035.2	2	7.995	1	18	1300	1317	UGUUGAUGAUGAUAAAUU	CAUUUGUCAUUAUCAACA	Cleavage		1
miR-n61	CCG004479.1	1.5	18.916	1	18	30	47	UGUUGAUGAUGAUAAAUU	GAUUUAUCAACAUCAACA	Translation		1
miR-n61	CCG019054.4	2	19.698	1	18	7557	7574	UGUUGAUGAUGAUAAAUU	AAUUUGUCAUCAUCAAUC	Cleavage		1
miR-n61	CCG008305.1	2	6.666	1	18	824	841	UGUUGAUGAUGAUAAAUU	AAUUUAUCAUUAUCAAAA	Cleavage		1
miR-n61	CCG025528.1	2	9.812	1	18	3516	3533	UGUUGAUGAUGAUAAAUU	AGUUUAUUAUUAUCAAUA	Cleavage		1
miR-n61	CCG019940.2	2	13.954	1	18	3129	3146	UGUUGAUGAUGAUAAAUU	UAUUUAUUGUCAUCAACA	Cleavage		1
miR-n61	CCG015858.1	1.5	14.071	1	18	3449	3466	UGUUGAUGAUGAUAAAUU	AAUUUAUUAUAAUCAACA	Cleavage		1
miR-n61	CCG022328.1	1.5	12.183	1	18	3454	3471	UGUUGAUGAUGAUAAAUU	AAUUUAUUAUAAUCAACA	Cleavage		1
miR-n61	CCG014065.1	2	7.2	1	18	6239	6256	UGUUGAUGAUGAUAAAUU	AGUUUGUUAUUAUCAACA	Cleavage		1
miR-n61	CCG033471.1	2	12.533	1	18	231	248	UGUUGAUGAUGAUAAAUU	GGUUUAUCAUUAUUAACA	Cleavage		1
miR-n61	CCG015736.1	3	10.573	1	18	2172	2189	UGUUGAUGAUGAUAAAUU	AGUUUAUCAUCAUCAAAU	Cleavage		1
miR-n61	CCG016277.2	3	9.721	1	18	2308	2325	UGUUGAUGAUGAUAAAUU	AGUUUAUCAUCAUCAAAU	Cleavage		1
miR-n61	CCG020773.1	2.5	17.002	1	18	1311	1328	UGUUGAUGAUGAUAAAUU	UGUUUAUUAUCAUCAAUA	Cleavage		1
miR-n61	CCG002009.1	2.5	17.285	1	18	952	969	UGUUGAUGAUGAUAAAUU	CAUUUAUCAUCAUCAUCA	Cleavage		1
miR-n61	CCG018802.1	2	14.146	1	18	495	512	UGUUGAUGAUGAUAAAUU	UAUUUAUCAUAAUCAACA	Cleavage		1
miR-n61	CCG009581.2	2.5	10.973	1	18	3168	3185	UGUUGAUGAUGAUAAAUU	UAUUUAUCAUCAUCAUCA	Cleavage		1
miR-n61	CCG000117.1	2	17.344	1	18	1206	1223	UGUUGAUGAUGAUAAAUU	GAUUGGUCAUCAUCAACA	Cleavage		1
miR-n61	CCG013144.1	2	12.881	1	18	1021	1038	UGUUGAUGAUGAUAAAUU	AAUUUAUCAGUGUCAACA	Translation		1
miR-n61	CCG015205.1	2	12.881	1	18	1043	1060	UGUUGAUGAUGAUAAAUU	AAUUUAUCAGUGUCAACA	Translation		1
miR-n61	CCG029872.1	2	15.806	1	18	1640	1657	UGUUGAUGAUGAUAAAUU	AAUCUAUCAUCAUCAACU	Cleavage		1
miR-n61	CCG015847.1	2	14.036	1	18	2128	2145	UGUUGAUGAUGAUAAAUU	AAUUUUUCAUCAUUAGCA	Cleavage		1
miR-n61	CCG025131.2	2.5	11.01	1	18	1381	1398	UGUUGAUGAUGAUAAAUU	AAUUUGUCAUCGUUAGUA	Cleavage		1
miR-n61	CCG025579.2	2.5	11.286	1	18	3008	3025	UGUUGAUGAUGAUAAAUU	AGUUUAUCAUCAUUAAAA	Cleavage		1
miR-n61	CCG033986.1	2.5	11.422	1	18	645	662	UGUUGAUGAUGAUAAAUU	AAUUUAUCAUUAUGAAUA	Cleavage		1
miR-n61	CCG012340.1	2.5	12.166	1	18	1243	1260	UGUUGAUGAUGAUAAAUU	AAUUUAUUGUUGUCAAUA	Cleavage		1
miR-n61	CCG009482.1	2	13.334	1	18	3169	3186	UGUUGAUGAUGAUAAAUU	AUUUUAUCAUCAUUGACA	Cleavage		1
miR-n61	CCG016572.1	2	10.593	1	18	1345	1362	UGUUGAUGAUGAUAAAUU	GAUUUAUCAACAUCAAUA	Translation		1
miR-n61	CCG013818.1	2	16.973	1	18	871	888	UGUUGAUGAUGAUAAAUU	AAUUUAACAUCAUUAGCA	Cleavage		1
miR-n61	CCG011139.1	2	17.373	1	18	2658	2675	UGUUGAUGAUGAUAAAUU	AACUUAUCAUCAUCAGUA	Cleavage		1
miR-n61	CCG007415.1	2	7.989	1	18	5958	5975	UGUUGAUGAUGAUAAAUU	AAUUUUUUAUCAUCAAUA	Cleavage		1
miR-n61	CCG000764.1	2.5	15.964	1	18	1700	1717	UGUUGAUGAUGAUAAAUU	GAUUUAUCAUCGUCAUCA	Cleavage		1
miR-n61	CCG000287.1	2.5	12.806	1	18	1035	1052	UGUUGAUGAUGAUAAAUU	GAUUUAUCAUCGUUGAUA	Cleavage		1
miR-n61	CCG027397.2	2	10.038	1	18	4000	4017	UGUUGAUGAUGAUAAAUU	AAUUUAACAUCAUUAAUA	Cleavage		1
miR-n61	CCG024931.1	2.5	8.702	1	18	16	33	UGUUGAUGAUGAUAAAUU	CAUUCAUCAUCAUCAAUA	Cleavage		1
miR-n61	CCG020463.1	3	9.176	1	18	2103	2120	UGUUGAUGAUGAUAAAUU	CUUUUAUCGUCAUCAAUA	Cleavage		1
miR-n61	CCG031970.1	3	11.826	1	18	2785	2802	UGUUGAUGAUGAUAAAUU	UAUUUAUUGUCAUCAACU	Cleavage		1
miR-n61	CCG006557.1	3	22.333	1	18	3661	3678	UGUUGAUGAUGAUAAAUU	UCUUUAUUAUCAUCAACG	Cleavage		1
miR-n61	CCG003778.1	2.5	5.234	1	18	23471	23488	UGUUGAUGAUGAUAAAUU	AAUUUAUCAUCAUUAUCG	Cleavage		1
miR-n61	CCG004711.1	2.5	16.555	1	18	3864	3881	UGUUGAUGAUGAUAAAUU	AAUUUGUCAUCAUGGACA	Cleavage		1
miR-n61	CCG022040.1	2.5	8.946	1	18	1158	1175	UGUUGAUGAUGAUAAAUU	AAUUUAUCUUCAUCAAUU	Translation		1
miR-n61	CCG023238.1	2	19.996	1	18	292	310	UGUUGAUGAUGAU-AAAUU	AAUUUCAUCAUCAUCAACA	Cleavage		1
miR-n61	CCG007575.1	3	14.089	1	18	401	418	UGUUGAUGAUGAUAAAUU	GAUUUGUCAUCAUCACUA	Cleavage		1
miR-n61	CCG032977.1	3	10.781	1	18	1071	1088	UGUUGAUGAUGAUAAAUU	CAUUUAUCAUCAUCAUUA	Cleavage		1
miR-n61	CCG031383.1	2.5	17.449	1	18	166	183	UGUUGAUGAUGAUAAAUU	AAUGUGUCAUCAUCAACU	Cleavage		1
miR-n61	CCG000846.1	3	8.657	1	18	1215	1232	UGUUGAUGAUGAUAAAUU	CAUUUAUCAUCAUCAUUA	Cleavage		1
miR-n61	CCG006587.1	3	11.724	1	18	1079	1096	UGUUGAUGAUGAUAAAUU	AAUUUAUUAUUAUCAGUC	Cleavage		1
miR-n61	CCG028809.1	3	13.729	1	18	1079	1096	UGUUGAUGAUGAUAAAUU	AAUUUAUUAUUAUCAGUC	Cleavage		1
miR-n61	CCG016320.4	2	16.394	1	18	568	585	UGUUGAUGAUGAUAAAUU	AAUUCAGCAUCAUCAACA	Cleavage		1
miR-n61	CCG025377.2	3	12.729	1	18	820	837	UGUUGAUGAUGAUAAAUU	UAUUUGUCAUCAUUGGCA	Cleavage		1
miR-n61	CCG010566.1	2.5	22.951	1	18	1520	1537	UGUUGAUGAUGAUAAAUU	CAUUUAUUAUGAUCAACA	Cleavage		1
miR-n61	CCG031521.1	2.5	16.026	1	18	1564	1581	UGUUGAUGAUGAUAAAUU	UAUUUGUCUUCAUCAACA	Translation		1
miR-n61	CCG003172.1	3	10.115	1	18	2472	2489	UGUUGAUGAUGAUAAAUU	UAUUUAUUAUUAUUAAUA	Cleavage		1
miR-n61	CCG001740.1	2.5	10.075	1	18	1866	1883	UGUUGAUGAUGAUAAAUU	UAAUUAUUAUCAUCAACA	Cleavage		1
miR-n61	CCG007556.1	3	21.631	1	18	626	643	UGUUGAUGAUGAUAAAUU	AAUUUAUCAUUAUUGUCA	Cleavage		1
miR-n61	CCG023042.1	3	23.001	1	18	883	900	UGUUGAUGAUGAUAAAUU	GAUUUGUCAUCAUCAUUA	Cleavage		1
miR-n61	CCG023045.1	3	23.001	1	18	883	900	UGUUGAUGAUGAUAAAUU	GAUUUGUCAUCAUCAUUA	Cleavage		1
miR-n61	CCG009808.1	2.5	4.664	1	18	224	241	UGUUGAUGAUGAUAAAUU	ACUUUAUCAUCAUCACCA	Cleavage		1
miR-n61	CCG013302.1	2.5	15.018	1	18	1649	1666	UGUUGAUGAUGAUAAAUU	AAUUUAUCAUGAUUAACU	Cleavage		1
miR-n61	CCG013997.1	3	15.064	1	18	1581	1598	UGUUGAUGAUGAUAAAUU	CAUUUAUUAUCACCAACA	Cleavage		1
miR-n61	CCG023823.1	3	12.88	1	18	503	520	UGUUGAUGAUGAUAAAUU	AAUUUAUUAUUAUUAAUC	Cleavage		1
miR-n61	CCG013028.1	2.5	15.018	1	18	2579	2596	UGUUGAUGAUGAUAAAUU	AAUUUAUCAUGAUUAACU	Cleavage		1
miR-n61	CCG006371.1	3	13.626	1	18	2461	2478	UGUUGAUGAUGAUAAAUU	GAUUUAUCAUUGUUAACU	Cleavage		1
miR-n61	CCG014254.1	2.5	12.748	1	18	1518	1535	UGUUGAUGAUGAUAAAUU	AAUUCAUCAUCAUUAAUG	Cleavage		1
miR-n61	CCG022913.2	3	12.396	1	18	1758	1775	UGUUGAUGAUGAUAAAUU	UAUUUAUUAUUAUUAAUA	Cleavage		1
miR-n61	CCG018386.1	2.5	16.993	1	18	1096	1113	UGUUGAUGAUGAUAAAUU	AAUUUGCUGUCAUCAACA	Cleavage		1
miR-n61	CCG018260.1	3	10.794	1	18	1520	1537	UGUUGAUGAUGAUAAAUU	AGUUUAUCAUCAGCGACG	Cleavage		1
miR-n61	CCG011661.1	2.5	12.824	1	18	22	39	UGUUGAUGAUGAUAAAUU	GGUUCAUCAUCAUCAGCA	Cleavage		1
miR-n61	CCG008971.1	3	18.847	1	18	1036	1053	UGUUGAUGAUGAUAAAUU	GGUUUGUCAUCAUUGACG	Cleavage		1
miR-n61	CCG004487.1	2.5	9.191	1	18	105	122	UGUUGAUGAUGAUAAAUU	GGUUUCUCAUCAUCAAUA	Cleavage		1
miR-n61	CCG028449.1	2.5	9.191	1	18	105	122	UGUUGAUGAUGAUAAAUU	GGUUUCUCAUCAUCAAUA	Cleavage		1
miR-n61	CCG006175.1	3	7.422	1	18	295	312	UGUUGAUGAUGAUAAAUU	AAUUUGUCAUUAUCUAUA	Cleavage		1
miR-n61	CCG025715.1	3	15.459	1	18	1261	1278	UGUUGAUGAUGAUAAAUU	AGUUUAUCAUUAUCAGAA	Cleavage		1
miR-n61	CCG001051.1	3	15.581	1	18	373	390	UGUUGAUGAUGAUAAAUU	UCUUUCUCAUCAUCAACA	Cleavage		1
miR-n61	CCG002687.1	3	7.59	1	18	289	306	UGUUGAUGAUGAUAAAUU	AAUUUGUCAUUAUCUAUA	Cleavage		1
miR-n61	CCG010030.1	2.5	13.895	1	18	364	381	UGUUGAUGAUGAUAAAUU	AAUUUAUAAUCAUUAGUA	Translation		1
miR-n61	CCG020770.1	3	15.093	1	18	9368	9385	UGUUGAUGAUGAUAAAUU	UGUUUAUCGUCAUUAAUA	Cleavage		1
miR-n61	CCG032374.1	2.5	15.277	1	18	2093	2110	UGUUGAUGAUGAUAAAUU	AAUUAAUCAUCAUUAGUA	Cleavage		1
miR-n61	CCG031384.1	2.5	12.039	1	18	7334	7351	UGUUGAUGAUGAUAAAUU	AAUGUGUCAUCAUCAACU	Cleavage		1
miR-n61	CCG001487.1	3	9.481	1	18	4848	4865	UGUUGAUGAUGAUAAAUU	UAUUUAUUAUUAUUAAUA	Cleavage		1
miR-n61	CCG005308.1	3	8.912	1	18	4690	4707	UGUUGAUGAUGAUAAAUU	UAUUUAUUAUUGUCAAUA	Cleavage		1
miR-n61	CCG024355.1	2.5	23.155	1	18	164	181	UGUUGAUGAUGAUAAAUU	AAUUCAUCAUCAUCGAUG	Cleavage		1
miR-n61	CCG001854.1	3	17.906	1	18	360	377	UGUUGAUGAUGAUAAAUU	GAUUUAUCAUCAUCUGUA	Cleavage		1
miR-n61	CCG013776.2	2.5	17.152	1	18	2285	2302	UGUUGAUGAUGAUAAAUU	AAUUUCUCAUCAUCAAGA	Cleavage		1
miR-n61	CCG020348.1	2.5	19.431	1	18	655	672	UGUUGAUGAUGAUAAAUU	AAUUUGUCUUCAUUGACA	Translation		1
miR-n61	CCG000393.1	2.5	14.79	1	18	531	548	UGUUGAUGAUGAUAAAUU	AAUUAAUUAUUAUUAACA	Cleavage		1
miR-n61	CCG005447.1	2.5	9.439	1	18	1372	1389	UGUUGAUGAUGAUAAAUU	AAUGUAUCAUCAUCAUCA	Cleavage		1
miR-n61	CCG017535.1	2.5	15.44	1	18	2808	2825	UGUUGAUGAUGAUAAAUU	AAUUUAUCUUCAUCACCA	Translation		1
miR-n61	CCG016047.3	2.5	18.043	1	18	490	507	UGUUGAUGAUGAUAAAUU	AAUUUAUUCUUAUCAAUA	Translation		1
miR-n61	CCG031092.2	3	13.696	1	18	13302	13319	UGUUGAUGAUGAUAAAUU	UAUUUAUUAUCAUCAUCA	Cleavage		1
miR-n61	CCG010035.2	3	13.189	1	18	1381	1398	UGUUGAUGAUGAUAAAUU	GAUUUAUCAUUAUUAAAA	Cleavage		1
miR-n61	CCG028974.1	2.5	16.071	1	18	1549	1566	UGUUGAUGAUGAUAAAUU	AAUUUUUUAUUAUCAGCA	Cleavage		1
miR-n61	CCG000798.1	3	8.004	1	18	487	504	UGUUGAUGAUGAUAAAUU	AAUUUGUCGUCAUUACCA	Cleavage		1
miR-n61	CCG004741.2	3	9.457	1	18	2360	2377	UGUUGAUGAUGAUAAAUU	GAUUUAUUAUUAUUGAUA	Cleavage		1
miR-n61	CCG011776.1	3	12.431	1	18	2338	2355	UGUUGAUGAUGAUAAAUU	AGUUUAUUGUCAUCAUCA	Cleavage		1
miR-n61	CCG029166.1	2	7.405	1	18	395	412	UGUUGAUGAUGAUAAAUU	AUUUUCUCAUCAUCAACA	Cleavage		1
miR-n61	CCG031592.1	2.5	11.289	1	18	1248	1265	UGUUGAUGAUGAUAAAUU	AAUUUAUUGACAUCAGCA	Translation		1
miR-n61	CCG020341.1	3	8.646	1	18	1900	1917	UGUUGAUGAUGAUAAAUU	AAUUUAUCAUCUGCAACA	Cleavage		1
miR-n61	CCG001546.2	3	18.966	1	18	3950	3967	UGUUGAUGAUGAUAAAUU	GGUUUGUCAUCAACAACA	Cleavage		1
miR-n61	CCG028734.2	3	14.589	1	18	3631	3648	UGUUGAUGAUGAUAAAUU	GGUUUAUCAUUUUCAACA	Cleavage		1
miR-n61	CCG009035.1	2.5	11.583	1	18	148	165	UGUUGAUGAUGAUAAAUU	ACUUUAUCAUCAACAACA	Cleavage		1
miR-n61	CCG004638.1	3	13.242	1	18	635	652	UGUUGAUGAUGAUAAAUU	AGUUUGUUAUCGUCAAUG	Cleavage		1
miR-n61	CCG020452.1	3	18.549	1	18	3441	3458	UGUUGAUGAUGAUAAAUU	AAUUUAUUGUCAUUUACA	Cleavage		1
miR-n61	CCG007444.1	2.5	14.188	1	18	1562	1579	UGUUGAUGAUGAUAAAUU	ACUUUAUCAUUAUCAAUG	Cleavage		1
miR-n61	CCG007443.1	2.5	14.188	1	18	1562	1579	UGUUGAUGAUGAUAAAUU	ACUUUAUCAUUAUCAAUG	Cleavage		1
miR-n61	CCG032428.1	2.5	8.817	1	18	2893	2910	UGUUGAUGAUGAUAAAUU	AAUUAAUCGUUAUCAAUA	Cleavage		1
miR-n61	CCG010199.1	2.5	14.739	1	18	4645	4662	UGUUGAUGAUGAUAAAUU	AAUUUGUUGACAUCAACA	Translation		1
miR-n61	CCG011261.1	2.5	6.757	1	18	3518	3535	UGUUGAUGAUGAUAAAUU	AAUUUAUCAGCAUAAACA	Translation		2
miR-n61	CCG011261.1	2.5	9.847	1	18	3621	3638	UGUUGAUGAUGAUAAAUU	AAUUUAUCAGCAUAAACA	Translation		2
miR-n61	CCG032827.1	2.5	8.819	1	18	4615	4632	UGUUGAUGAUGAUAAAUU	AACUUAUUAUUAUCGACA	Cleavage		1
miR-n61	CCG008025.1	2.5	19.021	1	18	684	701	UGUUGAUGAUGAUAAAUU	AGUUCGUCAUCAUCAGCA	Cleavage		1
miR-n61	CCG012171.1	2	6.981	1	18	1289	1306	UGUUGAUGAUGAUAAAUU	AAUUUAUCUGCAUCAACA	Translation		1
miR-n61	CCG015625.1	3	11.638	1	18	1993	2010	UGUUGAUGAUGAUAAAUU	GGUUUAUCAUUAUCAAAA	Cleavage		1
miR-n61	CCG033464.1	2	10.482	1	18	1070	1087	UGUUGAUGAUGAUAAAUU	AAUUUAUCUGCAUCAACA	Translation		1
miR-n61	CCG030098.1	3	17.091	1	18	1051	1068	UGUUGAUGAUGAUAAAUU	AGUUUGUCAUUAUCGGUA	Cleavage		1
miR-n61	CCG013488.1	2.5	3.815	1	18	5742	5759	UGUUGAUGAUGAUAAAUU	AACUUAUCAUCAUCAUCA	Cleavage		1
miR-n61	CCG018207.3	2.5	19.051	1	18	2619	2636	UGUUGAUGAUGAUAAAUU	AACUUAUCAUCAUCGGUA	Cleavage		1
miR-n61	CCG011542.1	2.5	19.509	1	18	6122	6139	UGUUGAUGAUGAUAAAUU	AACUUAUUAUCAUCAAUG	Cleavage		1
miR-n61	CCG021818.4	3	16.869	1	18	3106	3123	UGUUGAUGAUGAUAAAUU	AGUUUAUCAUCAUUUAUA	Cleavage		1
miR-n61	CCG024680.3	3	16.022	1	18	1680	1697	UGUUGAUGAUGAUAAAUU	GAUUUAUUGUCGUUGACA	Cleavage		1
miR-n61	CCG032368.2	2.5	14.727	1	18	8167	8184	UGUUGAUGAUGAUAAAUU	AAUUGAUCAUCAGCAACA	Cleavage		1
miR-n61	CCG014805.1	2	6.692	1	18	4238	4255	UGUUGAUGAUGAUAAAUU	AAAUUAUAAUCAUCAACA	Translation		1
miR-n61	CCG003078.2	2.5	7.543	1	18	5369	5386	UGUUGAUGAUGAUAAAUU	AAUUUAUUAUGAUCAAUG	Cleavage		1
miR-n61	CCG032527.1	3	10.423	1	18	1118	1135	UGUUGAUGAUGAUAAAUU	GAUUUAUUGUUAUUAGCA	Cleavage		1
miR-n61	CCG033320.1	2.5	11.783	1	18	6204	6221	UGUUGAUGAUGAUAAAUU	AAUUUAUCAUACUCAACA	Cleavage		1
miR-n61	CCG023243.1	3	20.607	1	18	1201	1218	UGUUGAUGAUGAUAAAUU	GUUUGAUCAUCAUCAACA	Cleavage		1
miR-n61	CCG005710.3	2	9.934	1	18	10561	10578	UGUUGAUGAUGAUAAAUU	AAGUUAUCCUCAUCAACA	Translation		1
miR-n61	CCG019956.1	2.5	10.531	1	18	7324	7341	UGUUGAUGAUGAUAAAUU	AAGUUGUUAUCAUCAAUA	Cleavage		1
miR-n61	CCG003787.6	2.5	10.888	1	18	9517	9534	UGUUGAUGAUGAUAAAUU	AAAUUAUCAUUGUCAAUA	Cleavage		1
miR-n61	CCG006807.1	2.5	10.741	1	18	11072	11089	UGUUGAUGAUGAUAAAUU	AAUUUAUCUUCAUCAAAA	Translation		1
miR-n61	CCG021404.1	2	12.339	1	18	9329	9346	UGUUGAUGAUGAUAAAUU	AACUCAUCAUCAUCAACA	Cleavage		1
miR-n61	CCG008037.1	3	11.139	1	18	8104	8121	UGUUGAUGAUGAUAAAUU	AAUUUAUUGUCAUGAAUA	Cleavage		1
miR-n61	CCG034010.1	2.5	12.285	1	18	2873	2890	UGUUGAUGAUGAUAAAUU	AAUUUGUCAUGAUUAAUA	Cleavage		1
miR-n61	CCG015363.1	3	15.8	1	18	2582	2599	UGUUGAUGAUGAUAAAUU	AAUUUAUUAUCAUGAAUG	Cleavage		1
miR-n61	CCG032204.1	2.5	8.262	1	18	14424	14441	UGUUGAUGAUGAUAAAUU	AAUUAAUUAUUAUCAAUA	Cleavage		1
miR-n61	CCG023470.1	2.5	7.985	1	18	1182	1200	UGUUGAUG-AUGAUAAAUU	AAUUUAUCAUACAUCAACG	Translation		1
miR-n61	CCG032597.2	2.5	12.229	1	18	10178	10195	UGUUGAUGAUGAUAAAUU	AGUUUAUUUUUAUCAACA	Translation		1
miR-n61	CCG015956.1	3	15.472	1	18	7612	7629	UGUUGAUGAUGAUAAAUU	AAUUUAUUAUUAUCAGAA	Cleavage		1
miR-n61	CCG013758.1	3	18.571	1	18	1083	1100	UGUUGAUGAUGAUAAAUU	AAUUUGUCUUCAUCAAUC	Translation		1
miR-n61	CCG006391.1	2.5	7.886	1	18	19965	19982	UGUUGAUGAUGAUAAAUU	AAUUUAUUAUGAUCAGUA	Cleavage		2
miR-n61	CCG006391.1	2.5	7.366	1	18	21653	21670	UGUUGAUGAUGAUAAAUU	AAUUUAUUAUGAUCAGUA	Cleavage		2
miR-n61	CCG009118.1	3	12.767	1	18	5060	5078	UGUUGA-UGAUGAUAAAUU	AAUUUAUCAUCGCUCAACA	Cleavage		1
miR-n61	CCG029868.1	2.5	13.956	1	18	16649	16666	UGUUGAUGAUGAUAAAUU	GGUUUAUUAGCAUCAACA	Translation		1
miR-n61	CCG018184.1	3	4.762	1	18	16358	16375	UGUUGAUGAUGAUAAAUU	AAUUUGUUAUCAAUAACA	Cleavage		1
miR-n61	CCG002559.2	2.5	13.596	1	18	43237	43254	UGUUGAUGAUGAUAAAUU	AUUUUGUCAUCAUCGGCA	Cleavage		1
miR-n61	CCG032403.1	3	17.264	1	18	2224	2241	UGUUGAUGAUGAUAAAUU	UAUUGAUCAUCAUCAGCG	Cleavage		1
miR-n61	CCG004582.1	3	14.039	1	18	1823	1840	UGUUGAUGAUGAUAAAUU	AAUUUAUCGUAAUUAACU	Cleavage		1
miR-n61	CCG022479.1	3	7.542	1	18	535	552	UGUUGAUGAUGAUAAAUU	UAUUUAUUAUGAUUAACA	Cleavage		1
miR-n62	CCG015515.1	1.5	15.357	1	22	32	53	UAGCCAAGGAUGACUUGCCCGC	GUCGGCAAGUCAUCCUUGGCUG	Cleavage		1
miR-n62	CCG030364.1	2	23.452	1	20	3313	3332	UAGCCAAGGAUGACUUGCCC	GGGCAAGUCGUUCUUGGCUC	Cleavage		1
miR-n62	CCG004177.1	3	17.663	1	20	6173	6192	UAGCCAAGGAUGACUUGCCC	CGGCAAGUCAUCUCUGGCUA	Cleavage		1
miR-n62	CCG006085.1	3	14.506	1	20	2831	2850	UAGCCAAGGAUGACUUGCCC	UGGCAGGUUAUCGUUGGCUA	Cleavage		1
miR-n63	CCG015775.2	3	16.779	1	21	2254	2274	UUAUAAAGCCAUAAGAAGUCC	GGAUUUCUUGUAGCUUUAUAU	Translation		1
miR-n63	CCG003791.1	3	17.584	1	21	2503	2523	UUAUAAAGCCAUAAGAAGUCC	GGUCUUUUUAUGGCUUUACAA	Cleavage		1
miR-n63	CCG033431.1	2.5	10.822	1	21	3091	3111	UUAUAAAGCCAUAAGAAGUCC	GGACUUCAUGUUGCUUUAUAA	Translation		1
miR-n63	CCG031216.1	3	19.276	1	21	5201	5221	UUAUAAAGCCAUAAGAAGUCC	GGAUUUCUUAUUGCUUUCUAA	Translation		1
miR-n63	CCG018150.1	2.5	17.584	1	20	1167	1186	UUAUAAAGCCAUAAGAAGUC	GAAUUUUUAUGGUUUUAUGA	Cleavage		1
miR-n63	CCG004435.1	2.5	17.748	1	20	1165	1184	UUAUAAAGCCAUAAGAAGUC	GAAUUUUUAUGGUUUUAUGA	Cleavage		1
miR-n63	CCG007051.1	3	6.698	1	20	10604	10623	UUAUAAAGCCAUAAGAAGUC	UCCUUUUUAUGGCUUUAUAG	Cleavage		1
miR-n63	CCG029401.1	3	17.096	1	21	1642	1662	UUAUAAAGCCAUAAGAAGUCC	GGGUUUGUUAUGGUUUUGUAA	Cleavage		1
miR-n63	CCG025744.1	3	14.541	1	21	330	350	UUAUAAAGCCAUAAGAAGUCC	GGUCUUUUUAGGGUUUUAUAA	Translation		1
miR-n63	CCG015779.1	3	9.411	1	20	3050	3069	UUAUAAAGCCAUAAGAAGUC	AGCUUCUUAUGUUUUUAUAA	Translation		1
miR-n63	CCG010117.1	3	9.411	1	20	3050	3069	UUAUAAAGCCAUAAGAAGUC	AGCUUCUUAUGUUUUUAUAA	Translation		1
miR-n63	CCG022586.1	3	13.162	1	21	12076	12096	UUAUAAAGCCAUAAGAAGUCC	GGAUUUUUUUUGGAUUUAUAA	Cleavage		1
miR-n63	CCG019453.1	3	20.459	1	20	4501	4520	UUAUAAAGCCAUAAGAAGUC	GGGUUUUUGUGGCUUUGUAA	Cleavage		1
miR-n63	CCG034274.1	3	14.088	1	20	7249	7268	UUAUAAAGCCAUAAGAAGUC	GGUUUUUUUUGGCUUUGUAA	Cleavage		1
miR-n63	CCG017942.1	3	9.853	1	20	27387	27406	UUAUAAAGCCAUAAGAAGUC	CACUUUUUAUAGUUUUAUAA	Translation		1
miR-n63	CCG003118.1	3	9.874	1	20	1292	1311	UUAUAAAGCCAUAAGAAGUC	UAAUCCUUAUGGCUUUAUAA	Cleavage		1
miR-n63	CCG019300.1	3	16.603	1	20	2667	2686	UUAUAAAGCCAUAAGAAGUC	GAUUACUAAUGGUUUUAUAA	Cleavage		1
miR-n63	CCG010643.1	3	23.774	1	20	3119	3138	UUAUAAAGCCAUAAGAAGUC	GAUAUCUGAUGGCUUUAUGA	Cleavage		1
miR-n63	CCG007035.1	3	10.274	1	20	1316	1335	UUAUAAAGCCAUAAGAAGUC	GAUUUAUUAAGGUUUUAUAA	Translation		1
miR-n63	CCG001495.1	3	15.275	1	20	6234	6253	UUAUAAAGCCAUAAGAAGUC	GAUCUCUUAUGGAUUUGUAA	Cleavage		1
miR-n63	CCG033569.1	3	16.268	1	20	12516	12535	UUAUAAAGCCAUAAGAAGUC	GACUUCUUGUCAUUUUAUAA	Translation		1
miR-n63	CCG017437.1	3	18.676	1	20	192	211	UUAUAAAGCCAUAAGAAGUC	GAAUUCUGAUAGCUUUAUAA	Translation		1
miR-n63	CCG018566.1	3	8.172	1	20	10388	10407	UUAUAAAGCCAUAAGAAGUC	GAUUCCCUGUGGCUUUAUAA	Cleavage		1
miR-n63	CCG025030.1	3	12.569	1	20	1105	1123	UUAUAAAGCCAUAAGAAGUC	GACUUCUUAUGG-UUUGUGA	Cleavage		1
miR-n63	CCG025181.1	3	19.099	1	20	662	680	UUAUAAAGCCAUAAGAAGUC	GACUUUUUAUG-CUUUAUGA	Translation		1
miR-n63	CCG022558.3	3	11.314	1	20	2673	2691	UUAUAAAGCCAUAAGAAGUC	GACUUUUUGUG-CUUUAUAA	Translation		1
miR-n64	CCG011550.5	2.5	9.475	1	24	11204	11227	AAGAGACUCUUGUAUGUAUGUAUG	UAUAUAUAUAUAUAAUAGUCUCUU	Translation		1
miR-n64	CCG010636.1	3	15.089	1	24	937	960	AAGAGACUCUUGUAUGUAUGUAUG	CGUGCAUAGAUACGAAAGUUUCUU	Translation		1
miR-n64	CCG026841.1	2.5	18.049	1	23	251	273	AAGAGACUCUUGUAUGUAUGUAU	AAAUAUACCUGCAAGAGUUUCUU	Cleavage		1
miR-n64	CCG026844.1	2.5	14.835	1	23	251	273	AAGAGACUCUUGUAUGUAUGUAU	AAAUAUACCUGCAAGAGUUUCUU	Cleavage		1
miR-n64	CCG011520.1	2.5	10.154	1	23	251	273	AAGAGACUCUUGUAUGUAUGUAU	AAAUAUACCUGCAAGAGUUUCUU	Cleavage		1
miR-n64	CCG002763.2	3	14.727	1	22	1039	1060	AAGAGACUCUUGUAUGUAUGUA	UGUAUGUAUGCAAGGGUCUUUU	Cleavage		1
miR-n64	CCG030199.1	3	18.11	1	24	2690	2713	AAGAGACUCUUGUAUGUAUGUAUG	UAGACAUGCAUUUAAGAGUCUCUG	Cleavage		1
miR-n64	CCG012319.1	2.5	18.032	1	23	21396	21418	AAGAGACUCUUGUAUGUAUGUAU	ACAAAUAUAUGCAAGAGUCUUUU	Cleavage		1
miR-n64	CCG029150.2	2.5	18.135	1	23	1840	1862	AAGAGACUCUUGUAUGUAUGUAU	AAGCAUGCAUAUAAGUGUUUCUU	Cleavage		1
miR-n64	CCG029162.1	3	15.041	1	22	4678	4699	AAGAGACUCUUGUAUGUAUGUA	UGUAUACAUGCAGAAGUCUUUU	Translation		1
miR-n64	CCG013623.4	2.5	18.978	1	20	981	1000	AAGAGACUCUUGUAUGUAUG	UAUACAUGUAGGAGUUUCUU	Cleavage		1
miR-n64	CCG025547.1	2.5	16.326	1	22	755	776	AAGAGACUCUUGUAUGUAUGUA	UUCAUACAUUUAAGGGUCUUUU	Cleavage		1
miR-n64	CCG031635.1	3	12.622	1	20	599	618	AAGAGACUCUUGUAUGUAUG	AAUACAUACGAGACUCUCUU	Cleavage		1
miR-n64	CCG000023.2	2.5	19.996	1	20	1399	1418	AAGAGACUCUUGUAUGUAUG	UAUACAUGAAAGAGUCUUUU	Cleavage		1
miR-n64	CCG017834.1	3	12.585	1	21	5421	5441	AAGAGACUCUUGUAUGUAUGU	ACAUUCAUACUGGAGUCUUUU	Translation		1
miR-n64	CCG005897.1	3	21.496	1	20	1361	1380	AAGAGACUCUUGUAUGUAUG	UAUGCAAACAAGGGUUUCUU	Cleavage		1
miR-n65	CCG012588.1	2.5	22.785	1	20	418	437	UUCUGUCGCCGGAAAGAUGG	UCAUCUUUCCGGCGACCGGA	Cleavage		1
miR-n65	CCG025724.1	3	24.69	1	20	2785	2804	UUCUGUCGCCGGAAAGAUGG	CCAUUUUUCCGGCGAAGGAG	Cleavage		1
miR-n65	CCG028845.1	3	24.69	1	20	2785	2804	UUCUGUCGCCGGAAAGAUGG	CCAUUUUUCCGGCGAAGGAG	Cleavage		1
miR-n65	CCG011004.1	3	15.713	1	20	731	750	UUCUGUCGCCGGAAAGAUGG	CUGUCUUUCCGGCUACAGAG	Cleavage		1
miR-n65	CCG014738.1	3	13.201	1	20	1027	1046	UUCUGUCGCCGGAAAGAUGG	CUUUUUUUCCGACGACAGAA	Translation		1
miR-n66	CCG011405.1	2.5	1.836	1	24	123	146	AGAAAGAAGACAGAAGGCAGCGUG	CGCGCUCUCUUCUUUCUUCUUUCU	Translation		1
miR-n66	CCG021364.1	2.5	1.765	1	24	123	146	AGAAAGAAGACAGAAGGCAGCGUG	CGCGCUCUCUUCUUUCUUCUUUCU	Translation		1
miR-n66	CCG025409.1	2.5	16.117	1	24	2661	2684	AGAAAGAAGACAGAAGGCAGCGUG	CGUGCUGCUUUCUGUUUUCUUUGU	Cleavage		1
miR-n66	CCG030958.1	3	20.986	1	24	96	119	AGAAAGAAGACAGAAGGCAGCGUG	UAUGCUGCCUUUUGUUUUGUUUUU	Cleavage		1
miR-n66	CCG015820.1	2.5	13.511	1	23	304	326	AGAAAGAAGACAGAAGGCAGCGU	AUGCUGCUUUUUUUCUUUUUUCU	Translation		1
miR-n66	CCG024222.1	2	12.409	1	24	1977	2000	AGAAAGAAGACAGAAGGCAGCGUG	CAUACUGACUUUUGUCUUUUUUCU	Cleavage		1
miR-n66	CCG017327.1	1.5	12.076	1	23	3860	3882	AGAAAGAAGACAGAAGGCAGCGU	GCAUUGCCUUUUGUUUUCUUUCU	Cleavage		1
miR-n66	CCG025736.2	2.5	11.395	1	24	327	350	AGAAAGAAGACAGAAGGCAGCGUG	CUUGUUGCUUUCUGUCUCCUUUCU	Cleavage		1
miR-n66	CCG032406.1	3	9.921	1	24	1356	1380	AGAAAGAAGACAGA-AGGCAGCGUG	CAUGUUGCUUCUUUGUCUUCUUUCU	Cleavage		1
miR-n66	CCG004276.1	2.5	6.287	1	24	1126	1149	AGAAAGAAGACAGAAGGCAGCGUG	CACUCUGCCUUCCUUUUUCUUUCU	Translation		1
miR-n66	CCG030379.1	2.5	14.71	1	23	5382	5404	AGAAAGAAGACAGAAGGCAGCGU	AAGCUGUCUUCUGUUUUUUUUCA	Cleavage		1
miR-n66	CCG028797.2	2.5	8.292	1	24	4200	4223	AGAAAGAAGACAGAAGGCAGCGUG	CAGGUUGCCUUUUUUCUUUUUUCU	Translation		1
miR-n66	CCG023296.1	3	13.954	1	22	5733	5754	AGAAAGAAGACAGAAGGCAGCG	CGUUGUUUUUUGUUUUCUUUUU	Cleavage		1
miR-n66	CCG009078.1	3	14.157	1	24	717	740	AGAAAGAAGACAGAAGGCAGCGUG	CGUUUUGCUUUCUGUUUUCUUUUC	Cleavage		1
miR-n66	CCG011898.1	3	7.731	1	22	1139	1160	AGAAAGAAGACAGAAGGCAGCG	UGUUGUUUUCUGUUUUUUUUUU	Cleavage		1
miR-n66	CCG019083.3	2	23.588	1	21	2436	2456	AGAAAGAAGACAGAAGGCAGC	GCUGCUUUCUUUCUUCUUUUU	Translation		1
miR-n66	CCG027262.1	3	4.02	1	24	4662	4685	AGAAAGAAGACAGAAGGCAGCGUG	CACCCUGCCUUUUUUUUUUUUUUU	Translation		1
miR-n66	CCG017649.1	2	9.076	1	20	1332	1351	AGAAAGAAGACAGAAGGCAG	UUGCCUUCUGUUUUUUUUUU	Cleavage		1
miR-n66	CCG001014.1	3	12.251	1	24	626	649	AGAAAGAAGACAGAAGGCAGCGUG	CAAGCUGUCUCUUUUCUUCUUUCU	Translation		1
miR-n66	CCG022161.1	2	19.344	1	21	6533	6553	AGAAAGAAGACAGAAGGCAGC	GCUCCCUUUUGUUUUCUUUCU	Cleavage		1
miR-n66	CCG030739.1	2.5	18.605	1	20	933	952	AGAAAGAAGACAGAAGGCAG	GAGCUUUCUGUCUUCUUUCU	Cleavage		1
miR-n66	CCG006949.1	2.5	14.089	1	24	981	1004	AGAAAGAAGACAGAAGGCAGCGUG	UAUUUUGUCUGCUGUCUUUUUUCU	Cleavage		1
miR-n66	CCG012092.1	3	14.216	1	22	1042	1063	AGAAAGAAGACAGAAGGCAGCG	CGAUGACUUUUGUCUUCUUUUU	Cleavage		1
miR-n66	CCG018352.1	3	1.649	1	22	624	645	AGAAAGAAGACAGAAGGCAGCG	UGUUCUCUUCUGUUUUCUUUUU	Cleavage		1
miR-n66	CCG031472.1	2.5	11.115	1	24	2065	2088	AGAAAGAAGACAGAAGGCAGCGUG	CUCCCUGUCUUUUGUUUUUUUUUU	Cleavage		1
miR-n66	CCG020588.1	3	12.486	1	24	671	694	AGAAAGAAGACAGAAGGCAGCGUG	UAAGCUGCCUUUUUUUUUUUUUUU	Translation		1
miR-n66	CCG004073.1	3	9.389	1	21	1070	1090	AGAAAGAAGACAGAAGGCAGC	GCUGCCUUUUGUUUUCUCUUU	Cleavage		1
miR-n66	CCG022103.1	3	12.926	1	22	1799	1820	AGAAAGAAGACAGAAGGCAGCG	UGCUGCUUCUUGUUUUCUUUUU	Cleavage		1
miR-n66	CCG018814.1	3	11.903	1	23	5969	5991	AGAAAGAAGACAGAAGGCAGCGU	AAGCUGUUUUUUGUUUUUUUUUU	Cleavage		1
miR-n66	CCG016034.1	3	18.201	1	21	52	72	AGAAAGAAGACAGAAGGCAGC	GCUGCUUACUGUUUUUUUUUU	Cleavage		1
miR-n66	CCG003790.1	2	10.679	1	20	195	214	AGAAAGAAGACAGAAGGCAG	CUUCCUUCUGUUUUCUUUUU	Cleavage		1
miR-n66	CCG014968.1	2	12.673	1	20	1852	1871	AGAAAGAAGACAGAAGGCAG	AUGCCUUCUGUGUUCUUUCU	Translation		1
miR-n66	CCG001156.1	3	6.288	1	22	251	272	AGAAAGAAGACAGAAGGCAGCG	UGCUCCCUUCUUUUUUCUUUUU	Translation		1
miR-n66	CCG020141.1	2.5	11.957	1	20	712	731	AGAAAGAAGACAGAAGGCAG	CUGUUUUCUGUUUUUUUUUU	Cleavage		1
miR-n66	CCG004868.1	3	10.946	1	24	2563	2586	AGAAAGAAGACAGAAGGCAGCGUG	UAUAUUGCCUUUUCUCUUCUUUCC	Translation		1
miR-n66	CCG015864.1	3	18.734	1	21	399	419	AGAAAGAAGACAGAAGGCAGC	GUUGUCUUCUAUCUUUUUUUU	Translation		1
miR-n66	CCG024122.3	3	7.664	1	24	1216	1239	AGAAAGAAGACAGAAGGCAGCGUG	UAUAUUUCCUUUUGUUUUCUUUUU	Cleavage		1
miR-n66	CCG015098.3	2.5	14.528	1	21	12296	12316	AGAAAGAAGACAGAAGGCAGC	GUUGUAUUCUGUUUUCUUUCU	Cleavage		1
miR-n66	CCG012403.1	2.5	9.764	1	23	21622	21644	AGAAAGAAGACAGAAGGCAGCGU	AAGCUGUCUUUUUUCUUCUUUUU	Translation		1
miR-n66	CCG016835.1	2.5	23.537	1	20	251	270	AGAAAGAAGACAGAAGGCAG	UUGUCUUCUGUUUUUUUUUU	Cleavage		1
miR-n66	CCG011150.2	3	16.808	1	21	5565	5585	AGAAAGAAGACAGAAGGCAGC	GCUGACUUCUGUUUUUUUUCC	Cleavage		1
miR-n66	CCG025521.1	3	13.529	1	20	308	327	AGAAAGAAGACAGAAGGCAG	GUGUCUUCUGUUUUUUUUUU	Cleavage		1
miR-n66	CCG002763.2	2.5	16.732	1	20	765	784	AGAAAGAAGACAGAAGGCAG	CUGUUUUCUGUCUUCUAUCU	Cleavage		1
miR-n66	CCG019448.2	3	9.846	1	22	1319	1340	AGAAAGAAGACAGAAGGCAGCG	UGCUUCUUUCUUUCUUUUUUCU	Translation		1
miR-n66	CCG002287.1	3	9.258	1	24	15692	15715	AGAAAGAAGACAGAAGGCAGCGUG	CAUUCUCUUUUUUGUUUUCUUUCU	Cleavage		1
miR-n66	CCG022635.1	3	8.236	1	20	2059	2078	AGAAAGAAGACAGAAGGCAG	UGGCCUUCUGUUUUCUUUUU	Cleavage		1
miR-n66	CCG020275.2	2.5	12.723	1	20	7023	7042	AGAAAGAAGACAGAAGGCAG	AUGCCUUUUGUUUUCUUUUU	Cleavage		1
miR-n66	CCG010489.3	2.5	15.003	1	24	978	1001	AGAAAGAAGACAGAAGGCAGCGUG	CUCCCCGCCUUUUGUUUUCUUUUU	Cleavage		1
miR-n66	CCG016662.1	3	9.591	1	21	873	893	AGAAAGAAGACAGAAGGCAGC	GUGGCUUUCUGUUUUCUUUUU	Cleavage		1
miR-n66	CCG012601.1	3	14.189	1	21	42	62	AGAAAGAAGACAGAAGGCAGC	GCUGCCUUCUGAUGUUUUUCU	Translation		1
miR-n66	CCG021736.1	3	14.446	1	24	402	425	AGAAAGAAGACAGAAGGCAGCGUG	UGUUUUGCCAUUUGUCUUCUUUCC	Cleavage		1
miR-n66	CCG032475.1	2.5	16.415	1	24	349	372	AGAAAGAAGACAGAAGGCAGCGUG	CUCAUUGCCUUUUGCUUUCUUUCU	Translation		1
miR-n66	CCG034258.1	2.5	15.363	1	24	349	372	AGAAAGAAGACAGAAGGCAGCGUG	CUCAUUGCCUUUUGCUUUCUUUCU	Translation		1
miR-n66	CCG028941.1	2.5	6.837	1	23	6273	6295	AGAAAGAAGACAGAAGGCAGCGU	ACAAUGCUUUCUUUCUUCUUUCU	Translation		1
miR-n66	CCG021829.1	3	5.075	1	22	1911	1932	AGAAAGAAGACAGAAGGCAGCG	UGCUGUCUUCUACUUUCUUUCU	Translation		1
miR-n66	CCG030204.1	3	5.917	1	22	130	151	AGAAAGAAGACAGAAGGCAGCG	CUCUGUUUUUUGUUUUUUUUUU	Cleavage		1
miR-n66	CCG001238.1	2.5	14.618	1	20	10758	10777	AGAAAGAAGACAGAAGGCAG	CUGCCUUUUGUUUUAUUUCU	Cleavage		1
miR-n66	CCG002009.1	3	13.335	1	23	1195	1217	AGAAAGAAGACAGAAGGCAGCGU	AUUCUCCCUUCUGUUUCCUUUCU	Cleavage		1
miR-n66	CCG034003.2	3	12.914	1	22	911	932	AGAAAGAAGACAGAAGGCAGCG	CUUUGCUUUUUGUUUUUUUUUU	Cleavage		1
miR-n66	CCG016079.1	3	13.061	1	21	481	501	AGAAAGAAGACAGAAGGCAGC	GCUGCCUUUUUUUUUUUUUUU	Translation		1
miR-n66	CCG023585.1	2.5	6.767	1	22	1636	1657	AGAAAGAAGACAGAAGGCAGCG	CUUUGUCUUUUAUCUUCUUUCU	Translation		1
miR-n66	CCG008657.1	2.5	10.438	1	20	376	395	AGAAAGAAGACAGAAGGCAG	GUGGCUUCUGUUUUCUUUCU	Cleavage		1
miR-n66	CCG003743.1	3	13.756	1	20	287	306	AGAAAGAAGACAGAAGGCAG	CUGCCUUCUGUUUGUUUUUU	Cleavage		1
miR-n66	CCG014706.1	3	9.316	1	24	6091	6114	AGAAAGAAGACAGAAGGCAGCGUG	UAUUUUGCUUUUUUUCUUCUUUUU	Translation		1
miR-n66	CCG013015.1	2.5	14.618	1	20	9623	9642	AGAAAGAAGACAGAAGGCAG	CUGCCUUUUGUUUUAUUUCU	Cleavage		1
miR-n66	CCG032843.3	3	16.867	1	23	1589	1611	AGAAAGAAGACAGAAGGCAGCGU	AUUCUGGUUUCUGUUUUUUUUUU	Cleavage		1
miR-n66	CCG021964.1	3	18.734	1	21	402	422	AGAAAGAAGACAGAAGGCAGC	GUUGUCUUCUAUCUUUUUUUU	Translation		1
miR-n66	CCG013548.1	3	12.154	1	20	1530	1549	AGAAAGAAGACAGAAGGCAG	CUGCCUUUUGUUUUUUUUGU	Cleavage		1
miR-n66	CCG031901.1	2.5	10.659	1	24	2963	2986	AGAAAGAAGACAGAAGGCAGCGUG	UGUCCUGCAUUUUGUUUUCUUUUU	Cleavage		1
miR-n66	CCG013388.1	3	9.604	1	24	2845	2867	AGAAAGAAGACAGAAGGCAGCGUG	UAUGCUGCCAUCUG-CUUCUUUCU	Translation		1
miR-n66	CCG019018.1	3	12.207	1	24	3574	3597	AGAAAGAAGACAGAAGGCAGCGUG	UACUUUGGUUUCUUUCUUCUUUCU	Translation		1
miR-n66	CCG023667.1	3	16.776	1	22	1239	1260	AGAAAGAAGACAGAAGGCAGCG	UGCUGUUUUAUGUCAUCUUUCU	Cleavage		1
miR-n66	CCG023119.1	2.5	9.421	1	20	319	338	AGAAAGAAGACAGAAGGCAG	CUGCUUGCUGUCUUUUUUUU	Cleavage		1
miR-n66	CCG001418.1	3	13.121	1	22	1283	1304	AGAAAGAAGACAGAAGGCAGCG	UGCUGUUUUAUGUCAUCUUUCU	Cleavage		1
miR-n66	CCG030868.1	3	8.404	1	20	109	128	AGAAAGAAGACAGAAGGCAG	UUGUUUUCUGUUUUUUUUUU	Cleavage		1
miR-n66	CCG008063.1	3	9.549	1	22	4288	4309	AGAAAGAAGACAGAAGGCAGCG	UGCUGCUUCUUUUCUUCUUUCU	Translation		1
miR-n66	CCG003026.1	3	14.196	1	20	2483	2502	AGAAAGAAGACAGAAGGCAG	GUGCUUUCUGUUUUUUUUUU	Cleavage		1
miR-n66	CCG022297.1	2.5	13.495	1	22	876	897	AGAAAGAAGACAGAAGGCAGCG	CCUUGCCCUCUUUCUUCUUUCU	Translation		1
miR-n66	CCG002007.1	2.5	15.361	1	20	3293	3312	AGAAAGAAGACAGAAGGCAG	GUGUCCUCUGUCUUCUUUCU	Cleavage		1
miR-n66	CCG020955.3	3	4.629	1	23	2632	2654	AGAAAGAAGACAGAAGGCAGCGU	AUUCUGGUUUCUGUUUUUUUUUU	Cleavage		1
miR-n66	CCG011238.1	3	8.535	1	24	2988	3010	AGAAAGAAGACAGAAGGCAGCGUG	CACUUUGUCUU-UGUCUUCUUUCU	Cleavage		1
miR-n66	CCG020525.1	2.5	10.712	1	20	2808	2827	AGAAAGAAGACAGAAGGCAG	CUGCCUUCUGGUUUCUUUCC	Translation		1
miR-n66	CCG009047.3	3	18.957	1	20	3384	3403	AGAAAGAAGACAGAAGGCAG	AUGUCUUCUGUUUUUUUUUU	Cleavage		1
miR-n66	CCG028685.1	3	16.927	1	20	2127	2146	AGAAAGAAGACAGAAGGCAG	UUGCCUUUUGUUUUCUUUGU	Cleavage		1
miR-n67	CCG017117.1	3	21.728	1	21	3432	3452	ACAUAAAUUGCAAGGAACUUA	UAAGUUUUUUGCAGUUUGUGC	Cleavage		1
miR-n67	CCG011199.1	3	15.64	1	21	132	152	ACAUAAAUUGCAAGGAACUUA	UGGGUAUCUUGCAGUUUAUGU	Cleavage		1
miR-n67	CCG018275.1	3	16.665	1	21	132	152	ACAUAAAUUGCAAGGAACUUA	UGGGUAUCUUGCAGUUUAUGU	Cleavage		1
miR-n67	CCG018951.1	3	18.105	1	21	12879	12899	ACAUAAAUUGCAAGGAACUUA	UAAGUUUCUUGCAAAUUAUGG	Cleavage		1
miR-n67	CCG021153.1	3	16.697	1	21	1205	1225	ACAUAAAUUGCAAGGAACUUA	UAAGUUCCUAGUAAUUUGUGG	Cleavage		1
miR-n67	CCG029650.1	3	10.035	1	21	1954	1974	ACAUAAAUUGCAAGGAACUUA	UAAUUUUUUUGUAGUUUAUGU	Cleavage		1
miR-n67	CCG014963.1	2.5	14.843	1	20	1933	1952	ACAUAAAUUGCAAGGAACUU	AAGUUCCUUAUAGUUUGUGU	Translation		1
miR-n67	CCG033595.2	2	13.471	1	20	17793	17812	ACAUAAAUUGCAAGGAACUU	AAGUUUUCUGCAAUUUAUGU	Cleavage		1
miR-n67	CCG018321.1	3	15.415	1	20	1814	1833	ACAUAAAUUGCAAGGAACUU	AGGUUCCUUGCAGUUUGAGU	Cleavage		1
miR-n67	CCG016018.1	3	12.799	1	20	1964	1983	ACAUAAAUUGCAAGGAACUU	AAGUUUUUUGUAAUUUAUUU	Cleavage		1
miR-n67	CCG011017.1	3	13.084	1	20	494	513	ACAUAAAUUGCAAGGAACUU	AAGUUCCUGGUAAAUUAUGU	Cleavage		1
miR-n67	CCG026224.1	2.5	12.606	1	20	2178	2197	ACAUAAAUUGCAAGGAACUU	AAGGUUUUUGUAAUUUAUGU	Cleavage		1
miR-n67	CCG007873.1	3	16.673	1	20	833	852	ACAUAAAUUGCAAGGAACUU	AAGUUCCUAGCAGUAUAUGU	Cleavage		1
miR-n67	CCG015847.1	3	9.795	1	20	1656	1675	ACAUAAAUUGCAAGGAACUU	AGGUUUCUUCCAAUUUAUGC	Translation		1
miR-n67	CCG001276.1	3	13.692	1	20	3369	3388	ACAUAAAUUGCAAGGAACUU	AGGUUCAUUGUAAUUUAUGA	Cleavage		1
miR-n67	CCG002959.1	3	13.795	1	20	3422	3441	ACAUAAAUUGCAAGGAACUU	AGGUUCAUUGUAAUUUAUGA	Cleavage		1
miR-n67	CCG004633.1	3	15.776	1	20	2104	2123	ACAUAAAUUGCAAGGAACUU	AAGUUCUUUCCAAGUUAUGU	Translation		1
miR-n67	CCG021967.1	2.5	15.398	1	20	2307	2326	ACAUAAAUUGCAAGGAACUU	AAGUGAUUUGCAAUUUAUGU	Cleavage		1
miR-n67	CCG032854.2	2.5	12.882	1	21	15223	15242	ACAUAAAUUGCAAGGAACUUA	UAAGUUUCUUGCA-UUUAUGU	Cleavage		1
miR-n67	CCG027467.1	3	12.418	1	20	484	503	ACAUAAAUUGCAAGGAACUU	GAGUUCUUUUUAAUUUGUGU	Translation		1
miR-n67	CCG005324.1	3	17.179	1	20	5207	5226	ACAUAAAUUGCAAGGAACUU	AAUUUCUUUGCAAUUUUUGU	Cleavage		1
miR-n67	CCG004180.1	3	13.858	1	20	566	585	ACAUAAAUUGCAAGGAACUU	AAGUUUCUUGAACUUUGUGU	Translation		1
miR-n67	CCG024501.1	3	14.255	1	20	1208	1227	ACAUAAAUUGCAAGGAACUU	AAGUUUCAUGUUAUUUAUGU	Translation		1
miR-n67	CCG026134.2	3	11.706	1	20	7686	7705	ACAUAAAUUGCAAGGAACUU	AAGAUCCUUGCAUUUUAUGA	Cleavage		1
miR-n67	CCG020046.1	3	11.521	1	20	1198	1217	ACAUAAAUUGCAAGGAACUU	UAGUUCAUUGAAAUUUAUGU	Translation		1
miR-n67	CCG014189.1	3	11.614	1	20	219	238	ACAUAAAUUGCAAGGAACUU	AAGUUCUGUGUAUUUUAUGU	Cleavage		1
miR-n67	CCG030007.1	3	17.434	1	20	5835	5854	ACAUAAAUUGCAAGGAACUU	AAUUUCCUUGGGGUUUAUGU	Translation		1
miR-n68	CCG007861.1	2.5	13.866	1	20	680	699	GUGAGGCUGGUUUCACAGAG	UUCUGUGAAGCUAGUCUUAC	Cleavage		1
miR-n68	CCG011109.1	3	22.731	1	21	12093	12113	GUGAGGCUGGUUUCACAGAGC	GUUCUGUGAAAGGAGCCUUAC	Translation		1
miR-n68	CCG007538.1	3	12.893	1	20	274	293	GUGAGGCUGGUUUCACAGAG	CUCUCUGAAACCGGCCACAC	Cleavage		1
miR-n68	CCG001781.1	3	22.016	1	20	2595	2614	GUGAGGCUGGUUUCACAGAG	CAUUGUGGAACCAGCUUUAC	Cleavage		1
miR-n68	CCG017231.1	3	19.805	1	20	2729	2748	GUGAGGCUGGUUUCACAGAG	CAUUGUGGAACCAGCUUUAC	Cleavage		1
miR-n68	CCG020720.1	3	19.952	1	20	4581	4600	GUGAGGCUGGUUUCACAGAG	UUUUGUGUAACCAGUCUCAU	Cleavage		1
miR-n68	CCG028953.1	3	19.615	1	20	105	124	GUGAGGCUGGUUUCACAGAG	CUUGUUGAAACCAGUCUCAC	Cleavage		1
miR-n68	CCG031514.1	3	18.706	1	20	2101	2120	GUGAGGCUGGUUUCACAGAG	UUUUGAGAAACAAGCCUCAC	Translation		1
miR-n68	CCG032948.1	3	11.852	1	20	2280	2298	GUGAGGCUGGUUUCACAGAG	CUCUGUGAAACCA-UCUCAC	Cleavage		1
miR-n68	CCG013830.1	3	18.303	1	20	24	43	GUGAGGCUGGUUUCACAGAG	CACUGCGAAUCCAGCCUCAC	Translation		1
miR-n69	CCG010246.1	3	24.033	1	20	1365	1384	CUCGAUGACCGAUCUUGGGC	GCCCAAGGUCGUUCAUCGUG	Translation		1
miR-n69	CCG030772.1	2.5	21.549	1	20	3425	3444	GUUCCCCUGAGCACUUCACU	AGUGAAGUGCUAUGGGGAAU	Translation		1
miR-n69	CCG029920.1	3	15.334	1	20	1692	1710	GUUCCCCUGAGCACUUCACU	AAUGAAGUGCUC-GGGGAAC	Cleavage		1
miR-n71	CCG001305.1	3	10.6	1	24	331	354	AUUAGAUGUAGGUUUGAUACGUGU	ACUUGUAUCGAACUUGUGUUUAAU	Cleavage		1
miR-n71	CCG026849.1	3	16.035	1	23	4237	4259	AUUAGAUGUAGGUUUGAUACGUG	CAUGUCUUGAGCUUACAUCUAAU	Cleavage		1
miR-n71	CCG021368.1	3	13.085	1	24	765	788	AUUAGAUGUAGGUUUGAUACGUGU	AUGCGUGUCAAGCAUCCAUCUAAU	Translation		1
miR-n71	CCG027867.1	2.5	5.68	1	23	380	402	AUUAGAUGUAGGUUUGAUACGUG	CAAGUAUCAAGUCUAAGUCUAAU	Cleavage		1
miR-n71	CCG030663.1	2	14.168	1	20	6305	6324	AUUAGAUGUAGGUUUGAUAC	GUAUUAAGCUUAUAUCUAAU	Cleavage		1
miR-n71	CCG014878.1	3	15.497	1	23	2176	2198	AUUAGAUGUAGGUUUGAUACGUG	UAUGUAUCUACUCUACAUUUAAU	Cleavage		1
miR-n71	CCG032855.1	3	15.497	1	23	2240	2262	AUUAGAUGUAGGUUUGAUACGUG	UAUGUAUCUACUCUACAUUUAAU	Cleavage		1
miR-n71	CCG003024.1	3	15.497	1	23	1977	1999	AUUAGAUGUAGGUUUGAUACGUG	UAUGUAUCUACUCUACAUUUAAU	Cleavage		1
miR-n71	CCG027737.1	3	10.977	1	21	1108	1128	AUUAGAUGUAGGUUUGAUACG	UGUGUUAAAUUUAUAUUUAAU	Cleavage		1
miR-n71	CCG024118.1	2.5	11.873	1	20	15924	15943	AUUAGAUGUAGGUUUGAUAC	CUAUUAGACCUGCAUCUAAU	Cleavage		1
miR-n71	CCG015970.1	3	17.356	1	23	16855	16877	AUUAGAUGUAGGUUUGAUACGUG	UAUGCAUCAAACCCAUAUCUGAU	Translation		1
miR-n71	CCG013292.1	3	8.592	1	20	4308	4327	AUUAGAUGUAGGUUUGAUAC	AUAUCAAAUUUAUAUCUGAU	Cleavage		1
miR-n71	CCG031537.1	3	15.779	1	22	8808	8829	AUUAGAUGUAGGUUUGAUACGU	AUGUUCCAAGCCUGCAUCUAAU	Cleavage		1
miR-n71	CCG019882.1	3	8.14	1	24	13544	13567	AUUAGAUGUAGGUUUGAUACGUGU	AUUUCUAUCAAACCUAUAUCAAAU	Cleavage		1
miR-n71	CCG032066.1	3	15.702	1	20	8151	8170	AUUAGAUGUAGGUUUGAUAC	UUGUCAAACCUGUGUCUAAU	Cleavage		1
miR-n71	CCG028172.2	3	14.183	1	21	6638	6658	AUUAGAUGUAGGUUUGAUACG	UGGGUUAAACCUACAUCUAAA	Cleavage		1
miR-n71	CCG021395.1	3	11.214	1	20	1125	1144	AUUAGAUGUAGGUUUGAUAC	AUAAUAAACCUAUAUCUAAU	Cleavage		1
miR-n71	CCG016516.1	3	18.006	1	20	3829	3848	AUUAGAUGUAGGUUUGAUAC	UUAUCAAACUAACAUUUAAU	Translation		1
miR-n72	CCG009293.2	2.5	12.947	1	21	270	290	UUUCAGUUUGAUUCAGCAUGC	GUAUGUUGAAUUAAACUGAAC	Cleavage		1
miR-n72	CCG015180.2	2.5	12.983	1	21	270	290	UUUCAGUUUGAUUCAGCAUGC	GUAUGUUGAAUUAAACUGAAC	Cleavage		1
miR-n72	CCG026992.1	3	17.355	1	21	655	675	UUUCAGUUUGAUUCAGCAUGC	GUAUGCUGAAUUAGACUGCAA	Cleavage		1
miR-n72	CCG033595.2	2	19.38	1	21	26745	26765	UUUCAGUUUGAUUCAGCAUGC	GCAUACCGAAUCAAACUGAAA	Cleavage		1
miR-n72	CCG010425.1	2	16.48	1	20	2366	2385	UUUCAGUUUGAUUCAGCAUG	CAUGCUGAAACAGAUUGAAA	Translation		1
miR-n72	CCG022129.1	2.5	14.349	1	21	404	424	UUUCAGUUUGAUUCAGCAUGC	GCAUUCUGAAAUAAACUGAAA	Translation		1
miR-n72	CCG015211.1	2.5	12.301	1	21	3042	3062	UUUCAGUUUGAUUCAGCAUGC	GCUUGCUGAAUGAAGCUGAAA	Translation		1
miR-n72	CCG010999.1	2.5	11.757	1	21	3126	3146	UUUCAGUUUGAUUCAGCAUGC	GCUUGCUGAAUGAAGCUGAAA	Translation		1
miR-n72	CCG002458.1	3	21.846	1	21	6415	6435	UUUCAGUUUGAUUCAGCAUGC	GUAUGCUUGAUUAAGCUGAAA	Cleavage		1
miR-n72	CCG016706.1	2.5	19.113	1	20	4694	4713	UUUCAGUUUGAUUCAGCAUG	CAUUUUGAAUCAAACUGAAC	Cleavage		1
miR-n72	CCG000002.1	2.5	19.113	1	20	4694	4713	UUUCAGUUUGAUUCAGCAUG	CAUUUUGAAUCAAACUGAAC	Cleavage		1
miR-n72	CCG027601.2	3	14.36	1	20	15175	15194	UUUCAGUUUGAUUCAGCAUG	UAUGCUGAAUUGAAUUGAAU	Cleavage		1
miR-n72	CCG012794.2	2.5	15.298	1	20	1824	1843	UUUCAGUUUGAUUCAGCAUG	CAUGCAGAAUCAAAUUGGGA	Cleavage		1
miR-n72	CCG028388.1	3	13.2	1	21	10596	10617	UUUCAGUUUG-AUUCAGCAUGC	GCAUGUUGAAUUCAAAUUGAAA	Translation		2
miR-n72	CCG028388.1	3	13.2	1	21	19238	19259	UUUCAGUUUG-AUUCAGCAUGC	GCAUGUUGAAUUCAAAUUGAAA	Translation		2
miR-n72	CCG027606.1	2.5	15.67	1	20	2472	2491	UUUCAGUUUGAUUCAGCAUG	UAUGCUGAAUUACGCUGAAA	Cleavage		1
miR-n72	CCG018482.3	2.5	15.044	1	20	11013	11032	UUUCAGUUUGAUUCAGCAUG	UGUGCAGAAUUAAACUGAAA	Cleavage		1
miR-n72	CCG023435.3	3	21.063	1	20	19623	19642	UUUCAGUUUGAUUCAGCAUG	UAUGCUGAAUCAAGUUUAAA	Cleavage		1
miR-n72	CCG033750.1	3	14.084	1	21	2038	2058	UUUCAGUUUGAUUCAGCAUGC	GGAUGUUGAAUGAAACUGGAA	Translation		1
miR-n72	CCG025783.1	3	18.559	1	21	2379	2399	UUUCAGUUUGAUUCAGCAUGC	GCAUGUUGACUGAAACUGGAA	Translation		1
miR-n72	CCG017173.1	3	15.762	1	20	670	689	UUUCAGUUUGAUUCAGCAUG	GAUUUUGAAUCAAACUGGAA	Cleavage		1
miR-n72	CCG029622.1	3	14.562	1	20	423	442	UUUCAGUUUGAUUCAGCAUG	GAUGCAGAAUCAGAUUGAAA	Cleavage		1
miR-n72	CCG010366.1	3	15.314	1	20	2460	2479	UUUCAGUUUGAUUCAGCAUG	AAUGCUGCAUCAAGUUGAAA	Cleavage		1
miR-n72	CCG008886.1	3	24.105	1	20	847	866	UUUCAGUUUGAUUCAGCAUG	CAUGUUGAAUCACGUUGAGA	Cleavage		1
miR-n72	CCG026151.1	3	15.667	1	20	1847	1866	UUUCAGUUUGAUUCAGCAUG	CAUGUUUAAUCAAAAUGAAA	Cleavage		1
miR-n72	CCG003998.1	3	20.042	1	20	4657	4676	UUUCAGUUUGAUUCAGCAUG	CAUGUUGAGUGGAACUGAGA	Translation		1
miR-n72	CCG027869.2	3	18.793	1	20	6104	6123	UUUCAGUUUGAUUCAGCAUG	UAUGGUGAAUUAGACUGAGA	Cleavage		1
miR-n72	CCG007169.1	2.5	14.158	1	20	2612	2631	UUUCAGUUUGAUUCAGCAUG	UAUGCUAAAUAAAACUGAAA	Translation		1
miR-n72	CCG031306.1	3	19.39	1	20	11431	11450	UUUCAGUUUGAUUCAGCAUG	CCUGCUGAAUCGAAUUGGGA	Cleavage		1
miR-n72	CCG019362.2	2.5	18.464	1	20	20512	20531	UUUCAGUUUGAUUCAGCAUG	CAUGUGGAAUGAAACUGAAA	Translation		1
miR-n72	CCG031283.1	3	11.391	1	20	1455	1474	UUUCAGUUUGAUUCAGCAUG	CAUGUGGAAUAAAAUUGAAA	Translation		1
miR-n72	CCG027787.1	3	16.757	1	20	437	456	UUUCAGUUUGAUUCAGCAUG	CAUGCUUAAACAGACUGGAA	Translation		1
miR-n72	CCG010295.1	3	19.581	1	20	504	523	UUUCAGUUUGAUUCAGCAUG	CAUGCUUAAACAGACUGGAA	Translation		1
miR-n72	CCG013833.1	3	17.725	1	20	1258	1277	UUUCAGUUUGAUUCAGCAUG	CAUGUGGAAUGAAACUGGAA	Translation		1
miR-n73	CCG026359.2	3	7.373	1	24	872	895	AUAAACUUGAUUAUGUGGAAUAUA	UAUAUUCCACAUGAUAAAGCUUAU	Translation		1
miR-n73	CCG012270.1	2	13.689	1	22	5072	5093	AUAAACUUGAUUAUGUGGAAUA	UAUUCCACCUGAUCAAGUUUGU	Cleavage		1
miR-n73	CCG009100.1	3	10.948	1	23	3842	3864	AUAAACUUGAUUAUGUGGAAUAU	AUAUUUUAAAAAAUCAAGUUUAU	Cleavage		1
miR-n73	CCG024435.1	3	11.887	1	23	3865	3887	AUAAACUUGAUUAUGUGGAAUAU	AUAUUUUAAAAAAUCAAGUUUAU	Cleavage		1
miR-n73	CCG022445.1	1.5	9.522	1	21	7404	7424	AUAAACUUGAUUAUGUGGAAU	GUUCCAAAUAAUCGAGUUUAU	Cleavage		1
miR-n73	CCG024268.1	3	10.572	1	24	4530	4553	AUAAACUUGAUUAUGUGGAAUAUA	UACAUUCAACAUAGUCAAGUUUGG	Cleavage		1
miR-n73	CCG014013.1	3	13.021	1	24	6166	6189	AUAAACUUGAUUAUGUGGAAUAUA	UGUUUUUUGUAUAAUUAGGUUUAU	Cleavage		1
miR-n73	CCG030302.1	3	12.05	1	24	3128	3151	AUAAACUUGAUUAUGUGGAAUAUA	UAGAUUUCAUUUCAUCAAGUUUAU	Cleavage		1
miR-n73	CCG003836.1	2.5	17.601	1	21	3050	3070	AUAAACUUGAUUAUGUGGAAU	AUUUCACAGAAUCAGGUUUGU	Cleavage		1
miR-n73	CCG021181.1	3	10.461	1	24	4736	4759	AUAAACUUGAUUAUGUGGAAUAUA	UCUUUUCUACAUAGUCAAUUUUGU	Cleavage		1
miR-n73	CCG005375.1	2.5	16.431	1	20	26174	26193	AUAAACUUGAUUAUGUGGAA	AUCCAUGUAAUCAGGUUUAU	Cleavage		1
miR-n73	CCG006902.1	2.5	11.17	1	20	3238	3257	AUAAACUUGAUUAUGUGGAA	UUCCAAAUAAUUAAGUUUAA	Cleavage		1
miR-n73	CCG023307.1	3	9.768	1	22	1414	1435	AUAAACUUGAUUAUGUGGAAUA	UUUUUCACAUAAUCAAGUUAAA	Cleavage		1
miR-n73	CCG029412.1	3	16.679	1	23	428	450	AUAAACUUGAUUAUGUGGAAUAU	AAGUUUCACAUGAUAGGGUUUAU	Translation		1
miR-n74	CCG015237.1	2	11.055	1	20	377	396	UGAACUCUCUCCCUCAACUG	AAGUAGAGGGAGAGAGUUCA	Cleavage		1
miR-n74	CCG005695.1	3	18.059	1	21	3298	3318	UGAACUCUCUCCCUCAACUGC	GCAGAUGAGGGAGGGAUUUCA	Cleavage		1
miR-n74	CCG012705.1	3	22.898	1	20	1185	1204	UGAACUCUCUCCCUCAACUG	UGGUUGAGGGGGGGAGUUCU	Cleavage		1
miR-n74	CCG031290.1	2.5	20.779	1	20	1350	1369	UGAACUCUCUCCCUCAACUG	CAGUUGAAGGAGAGAUUUCA	Cleavage		1
miR-n74	CCG012541.1	3	17.732	1	21	751	771	UGAACUCUCUCCCUCAACUGC	GCCUUUGAGGGAGAGAGUUCU	Cleavage		1
miR-n74	CCG010529.1	2.5	20.5	1	20	778	797	UGAACUCUCUCCCUCAACUG	CAGUUGCGAGAGAGAGUUCG	Cleavage		1
miR-n74	CCG027983.1	3	21.122	1	21	748	768	UGAACUCUCUCCCUCAACUGC	GCCUUUGAGCGAGAGAGUUCA	Cleavage		1
miR-n74	CCG006575.2	3	15.783	1	21	7288	7309	UGAACUCU-CUCCCUCAACUGC	GGAGUUCAGGGAGUAGAGUUCA	Translation		1
miR-n75	CCG025590.1	0.5	21.772	1	21	3897	3917	UUUGUAAUUUGUAAACUUGUU	AAUAAGUUUACAAAUUACAAA	Cleavage		1
miR-n75	CCG028815.1	2.5	16.876	1	21	1883	1903	UUUGUAAUUUGUAAACUUGUU	AACAUGUUUGCAGAUUACAGA	Cleavage		1
miR-n75	CCG009579.1	3	13.973	1	21	4139	4159	UUUGUAAUUUGUAAACUUGUU	AACAAGUUUGCAGAUUGAAAA	Cleavage		1
miR-n75	CCG013292.1	2	15.82	1	21	5045	5065	UUUGUAAUUUGUAAACUUGUU	AACAAGUUCACAAUUUACAAA	Cleavage		1
miR-n75	CCG024847.1	2.5	18.495	1	21	6098	6118	UUUGUAAUUUGUAAACUUGUU	AACAUGUUUACAAAUUAAAAA	Cleavage		1
miR-n75	CCG019042.4	3	14.033	1	21	1866	1886	UUUGUAAUUUGUAAACUUGUU	AGCAAUUUUACAAAUUAUAAC	Cleavage		1
miR-n75	CCG031760.1	2.5	9.916	1	21	2381	2401	UUUGUAAUUUGUAAACUUGUU	AACAAGUUUAUUAAUUAUGAA	Translation		1
miR-n75	CCG028121.1	3	11.874	1	21	1758	1778	UUUGUAAUUUGUAAACUUGUU	AUCAAGUUUACAAGUUACACA	Cleavage		1
miR-n75	CCG019825.1	2	8.741	1	20	846	865	UUUGUAAUUUGUAAACUUGU	AUAAGUUUUCAAGUUACAAA	Cleavage		1
miR-n75	CCG004006.1	3	11.171	1	21	742	762	UUUGUAAUUUGUAAACUUGUU	AACGGGUUAACAAAUUACAGG	Cleavage		1
miR-n75	CCG018005.1	3	18.696	1	21	1374	1394	UUUGUAAUUUGUAAACUUGUU	AGUAAGUUUGAAAAUUAUAAA	Translation		1
miR-n75	CCG008115.1	3	20.574	1	21	2344	2364	UUUGUAAUUUGUAAACUUGUU	GACAAGUUUAUAAGUUGCAUA	Cleavage		1
miR-n75	CCG025653.1	3	12.538	1	21	4146	4166	UUUGUAAUUUGUAAACUUGUU	AACAAGUUUUCAGAUUAAAAA	Cleavage		1
miR-n75	CCG026546.1	3	16.298	1	21	3478	3498	UUUGUAAUUUGUAAACUUGUU	AACAGGAUUGCAAGUUAUAAA	Cleavage		1
miR-n75	CCG010144.1	3	14.279	1	21	9247	9267	UUUGUAAUUUGUAAACUUGUU	AACAUGUUUACAAAUUGAAAA	Cleavage		1
miR-n75	CCG027226.1	3	14.279	1	21	9460	9480	UUUGUAAUUUGUAAACUUGUU	AACAUGUUUACAAAUUGAAAA	Cleavage		1
miR-n75	CCG010081.1	3	12.553	1	20	1614	1633	UUUGUAAUUUGUAAACUUGU	CUAAGUUUAUAAAUUAUAGA	Cleavage		1
miR-n75	CCG028744.2	3	24.484	1	20	911	930	UUUGUAAUUUGUAAACUUGU	GCGAGUUUGUAAAUUAUAAG	Cleavage		1
miR-n75	CCG016091.1	2.5	20.379	1	20	771	790	UUUGUAAUUUGUAAACUUGU	AUAGUUUUACAGAUUACAAA	Cleavage		1
miR-n75	CCG018902.2	3	9.06	1	21	22330	22350	UUUGUAAUUUGUAAACUUGUU	ACCAAGUUUACAAAUUCCAAG	Cleavage		1
miR-n75	CCG029792.2	2.5	22.202	1	20	1595	1614	UUUGUAAUUUGUAAACUUGU	AUAAGGUUACAAAUUGCAGA	Cleavage		1
miR-n75	CCG022992.1	3	16.251	1	21	1928	1948	UUUGUAAUUUGUAAACUUGUU	AGGAAGUUUUCAAAUUACAAG	Cleavage		1
miR-n75	CCG009599.1	2.5	14.988	1	20	1539	1558	UUUGUAAUUUGUAAACUUGU	ACAAGUUCACAGAUUACAGG	Cleavage		1
miR-n75	CCG014142.1	2.5	13.323	1	20	2886	2905	UUUGUAAUUUGUAAACUUGU	AUGAUUUUGCAAAUUACAAA	Cleavage		1
miR-n75	CCG019926.2	3	5.148	1	21	1592	1612	UUUGUAAUUUGUAAACUUGUU	AAUAAGUCUACGCAUUACAAA	Translation		1
miR-n75	CCG023823.1	3	16.32	1	21	667	687	UUUGUAAUUUGUAAACUUGUU	AACUAGUUUAUAUAUUACAAG	Translation		1
miR-n75	CCG019033.1	3	11.805	1	21	1209	1229	UUUGUAAUUUGUAAACUUGUU	AACAAGUUUUGGAGUUACAAA	Translation		1
miR-n75	CCG027945.1	3	17.911	1	20	686	705	UUUGUAAUUUGUAAACUUGU	UCAAGUUUAUUAAUUAUAAA	Translation		1
miR-n75	CCG004711.1	2.5	8.782	1	20	17685	17704	UUUGUAAUUUGUAAACUUGU	AUAAUUUUAUAAGUUACAAA	Cleavage		1
miR-n75	CCG007380.3	3	10.571	1	21	8388	8408	UUUGUAAUUUGUAAACUUGUU	ACUGAGUUUACAAUUUACAAA	Cleavage		1
miR-n75	CCG019667.1	3	16.052	1	21	16288	16308	UUUGUAAUUUGUAAACUUGUU	GACAAAUUUACAGGUUACAGG	Cleavage		1
miR-n75	CCG028257.1	3	14.744	1	20	2756	2775	UUUGUAAUUUGUAAACUUGU	UCAAGAUUACAAAUUAUAAG	Cleavage		1
miR-n75	CCG032637.1	3	14.125	1	20	4001	4020	UUUGUAAUUUGUAAACUUGU	AUAAGUUUUUAGGUUACAAA	Cleavage		1
miR-n75	CCG016122.1	3	11.487	1	20	2023	2042	UUUGUAAUUUGUAAACUUGU	AGAAGUUUAAAGAUUGCAAA	Translation		1
miR-n75	CCG027194.1	3	5.878	1	21	16031	16051	UUUGUAAUUUGUAAACUUGUU	AACAUGGAUACAAAUUACAAA	Cleavage		1
miR-n75	CCG001174.1	3	14.324	1	20	4533	4552	UUUGUAAUUUGUAAACUUGU	AUAACUUUACAAUUUGCAAA	Cleavage		1
miR-n75	CCG015255.1	3	14.302	1	20	2046	2065	UUUGUAAUUUGUAAACUUGU	ACAAUUUUUUAAAUUGCAAA	Cleavage		1
miR-n75	CCG024890.1	3	9.071	1	20	2552	2571	UUUGUAAUUUGUAAACUUGU	AUAAAUUUAAAAAUUAUAAA	Translation		1
miR-n76	CCG033840.1	3	10.689	1	20	7630	7649	UGAGGCCUUUGGGGGAGAGU	ACUCUCCUCCAGAGGUAUCA	Cleavage		1
miR-n76	CCG010847.1	2.5	8.741	1	20	70	89	UGAGGCCUUUGGGGGAGAGU	ACUCUCCAACAAAGGCUUCA	Cleavage		1
miR-n76	CCG018920.1	2.5	10.228	1	20	70	89	UGAGGCCUUUGGGGGAGAGU	ACUCUCCAACAAAGGCUUCA	Cleavage		1
miR-n76	CCG024960.1	3	11.2	1	20	239	259	UGAGGCCUUUGGGG-GAGAGU	ACUCUCGCCUCGAAGGCCUCA	Cleavage		1
miR-n76	CCG009695.1	3	11.2	1	20	239	259	UGAGGCCUUUGGGG-GAGAGU	ACUCUCGCCUCGAAGGCCUCA	Cleavage		1
miR-n76	CCG016467.1	3	18.997	1	20	685	704	UGAGGCCUUUGGGGGAGAGU	AUUGUCCCGCAAAGGCUUCA	Cleavage		1
miR-n77	CCG032650.1	1	21.342	1	20	7020	7039	GCGACCCCAGGUCAGGCGGA	CCCGCCUGACCUGGGGUCGC	Cleavage		1
miR-n77	CCG005850.1	2	20.25	1	20	11506	11525	GCGACCCCAGGUCAGGCGGA	CCCGCCUGACAUGGGGUCGC	Translation		1
miR-n77	CCG005824.1	3	18.647	1	20	1398	1417	GCGACCCCAGGUCAGGCGGA	CCUGCCUGAGCUGGGGUUGC	Translation		1
miR-n77	CCG014802.1	3	24.929	1	20	323	342	GCGACCCCAGGUCAGGCGGA	UCCGCCAGGCCUGGGGUAGC	Cleavage		1
miR-n78	CCG009581.2	2	12.265	1	24	2056	2079	UUUUUCUUGGUGUUGUUGGACUCU	AGAGUCCAAAAACGCCAAGAAGAA	Cleavage		1
miR-n78	CCG012730.5	2.5	17.585	1	24	12170	12193	UUUUUCUUGGUGUUGUUGGACUCU	AGAGUAUAACAAUACUAAGAAAAA	Cleavage		1
miR-n78	CCG025651.1	3	10.028	1	24	2132	2155	UUUUUCUUGGUGUUGUUGGACUCU	GGAGUCCAAAAGCGCUAAGAAGAA	Cleavage		1
miR-n78	CCG030839.1	3	8.469	1	23	4316	4338	UUUUUCUUGGUGUUGUUGGACUC	GAGCUCAAUAACACCAAGAAAGG	Cleavage		1
miR-n78	CCG015005.1	2.5	14.552	1	24	36	59	UUUUUCUUGGUGUUGUUGGACUCU	AAAGUCCAACAGCUUCAAGAAAAG	Translation		1
miR-n78	CCG030129.1	2.5	20.98	1	22	57	78	UUUUUCUUGGUGUUGUUGGACU	AGUCCAACAGCUCCAAGGAAAG	Translation		1
miR-n78	CCG005738.1	2.5	18.673	1	23	3635	3657	UUUUUCUUGGUGUUGUUGGACUC	GAAUCUAACAAUAUCAAGAAAGG	Cleavage		1
miR-n78	CCG001218.2	3	10.842	1	22	7177	7198	UUUUUCUUGGUGUUGUUGGACU	AGCCCAACAGCAUCAAGAAAAU	Cleavage		1
miR-n78	CCG002101.1	2	7.963	1	22	13164	13185	UUUUUCUUGGUGUUGUUGGACU	AAUUCAACAACACCAAUAAAAA	Cleavage		1
miR-n78	CCG020278.1	2.5	17.662	1	24	912	935	UUUUUCUUGGUGUUGUUGGACUCU	GGGAUUCAACAAUAUUGAGAAAAA	Cleavage		1
miR-n78	CCG001482.1	3	9.241	1	24	17856	17879	UUUUUCUUGGUGUUGUUGGACUCU	AGGAUCCAGCAACAACAAAAAAAA	Translation		1
miR-n78	CCG028490.1	3	12.483	1	22	283	304	UUUUUCUUGGUGUUGUUGGACU	AGUUCAACAAUGUGAAGAAAAA	Translation		1
miR-n78	CCG004891.1	3	12.483	1	22	283	304	UUUUUCUUGGUGUUGUUGGACU	AGUUCAACAAUGUGAAGAAAAA	Translation		1
miR-n78	CCG020355.1	3	13.175	1	22	227	248	UUUUUCUUGGUGUUGUUGGACU	AGUCCAACAACAACAAGAACGA	Translation		1
miR-n78	CCG011784.1	2	13.906	1	23	608	630	UUUUUCUUGGUGUUGUUGGACUC	GGUUCCAAUAACAAUAAGAAAAA	Translation		1
miR-n78	CCG033629.1	2	16.521	1	23	606	628	UUUUUCUUGGUGUUGUUGGACUC	GGUUCCAAUAACAAUAAGAAAAA	Translation		1
miR-n78	CCG031777.1	3	9.403	1	24	42	65	UUUUUCUUGGUGUUGUUGGACUCU	ACAGUCCAACAACAAAAAGGGAAA	Translation		1
miR-n78	CCG002026.1	2.5	14.971	1	24	364	388	UUUUUCUUGGUGUUGUUGGA-CUCU	AGAGAUCCAGCAACGUCAAGGAGAA	Cleavage		1
miR-n78	CCG019072.1	2	7.273	1	22	636	657	UUUUUCUUGGUGUUGUUGGACU	AAUCCAAAAACACUAAGGAAAA	Cleavage		1
miR-n78	CCG033190.1	2.5	20.335	1	21	2341	2361	UUUUUCUUGGUGUUGUUGGAC	GUCUGGCAACACGAAGAAAAA	Translation		1
miR-n78	CCG016220.1	3	10.088	1	22	217	238	UUUUUCUUGGUGUUGUUGGACU	AGGCCAAUAGCACCAAGAGAGA	Cleavage		1
miR-n78	CCG016216.1	3	10.088	1	22	217	238	UUUUUCUUGGUGUUGUUGGACU	AGGCCAAUAGCACCAAGAGAGA	Cleavage		1
miR-n78	CCG008004.1	3	9.241	1	24	229	252	UUUUUCUUGGUGUUGUUGGACUCU	AGGAUCCAGCAACAACAAAAAAAA	Translation		1
miR-n78	CCG018055.1	2.5	11.276	1	20	3182	3201	UUUUUCUUGGUGUUGUUGGA	UCUGAUAACAUCAAGAAAGA	Cleavage		1
miR-n78	CCG025432.1	3	11.573	1	21	11327	11347	UUUUUCUUGGUGUUGUUGGAC	GUUCGACAAAAUCAAGAAAGA	Cleavage		1
miR-n78	CCG027046.1	3	18.576	1	22	938	959	UUUUUCUUGGUGUUGUUGGACU	GGACUAGUAAUACCAAGAAAAA	Cleavage		1
miR-n78	CCG006117.1	3	12.027	1	24	4661	4684	UUUUUCUUGGUGUUGUUGGACUCU	AGCAUCUAACAACACCACGAAAAU	Cleavage		1
miR-n78	CCG021566.1	2	13.183	1	20	546	565	UUUUUCUUGGUGUUGUUGGA	UUCAAAAACACCAAGAAGAA	Cleavage		1
miR-n78	CCG001658.1	2	13.183	1	20	546	565	UUUUUCUUGGUGUUGUUGGA	UUCAAAAACACCAAGAAGAA	Cleavage		1
miR-n78	CCG020717.1	2.5	3.407	1	22	10332	10353	UUUUUCUUGGUGUUGUUGGACU	AAUCCAACAACACAAAAAAAAA	Translation		1
miR-n78	CCG029543.1	2.5	12.301	1	22	17378	17399	UUUUUCUUGGUGUUGUUGGACU	AUUUUAACAACAACAAGAAGAA	Translation		1
miR-n78	CCG031086.1	3	18.786	1	22	63	84	UUUUUCUUGGUGUUGUUGGACU	AGUCCCACGGCAGCAAGAAAAA	Translation		1
miR-n78	CCG004228.1	3	15.984	1	24	3038	3061	UUUUUCUUGGUGUUGUUGGACUCU	AGCAUCCAACAGUGCCAAGAGAAC	Cleavage		1
miR-n78	CCG018820.1	2	11.827	1	20	2581	2600	UUUUUCUUGGUGUUGUUGGA	UCCAACAAAGUCAAGAAAAA	Cleavage		1
miR-n78	CCG005197.1	2.5	9.788	1	20	1015	1034	UUUUUCUUGGUGUUGUUGGA	UUCAAUAAUAUCAGGAAAAA	Cleavage		1
miR-n78	CCG031187.1	2.5	22.264	1	20	1626	1645	UUUUUCUUGGUGUUGUUGGA	UUUAACAACACCAGGGAAGA	Cleavage		1
miR-n78	CCG033289.1	2.5	22.264	1	20	1626	1645	UUUUUCUUGGUGUUGUUGGA	UUUAACAACACCAGGGAAGA	Cleavage		1
miR-n78	CCG027427.3	3	13.708	1	20	1063	1082	UUUUUCUUGGUGUUGUUGGA	CGUAACAAUACCAAGAAAAA	Cleavage		1
miR-n78	CCG014428.1	3	19.141	1	24	1739	1762	UUUUUCUUGGUGUUGUUGGACUCU	AGGAUCCAUCAGCCCCAAGAAAGA	Translation		1
miR-n78	CCG022607.1	3	7.05	1	22	3133	3154	UUUUUCUUGGUGUUGUUGGACU	AAUCUAACAACACCAAAAAAAU	Cleavage		1
miR-n78	CCG015254.1	3	18.346	1	24	2991	3014	UUUUUCUUGGUGUUGUUGGACUCU	AGGCUCCACUAACACAAAGGAAAA	Translation		1
miR-n78	CCG025215.1	3	17.6	1	20	1327	1346	UUUUUCUUGGUGUUGUUGGA	GGUAACGACACCAAGAAAAA	Cleavage		1
miR-n78	CCG017007.2	2.5	10.157	1	20	3306	3325	UUUUUCUUGGUGUUGUUGGA	UCCAAAAACACUAAGAAAAU	Cleavage		1
miR-n78	CCG028878.1	2.5	7.998	1	22	3363	3384	UUUUUCUUGGUGUUGUUGGACU	AUUCUAACAGCUCCAAGAGAAA	Translation		1
miR-n78	CCG025437.1	3	14.208	1	21	45	65	UUUUUCUUGGUGUUGUUGGAC	GUUUAACAAUACGAAGAAGAA	Translation		1
miR-n78	CCG018669.1	3	14.208	1	21	45	65	UUUUUCUUGGUGUUGUUGGAC	GUUUAACAAUACGAAGAAGAA	Translation		1
miR-n78	CCG014350.1	2	15.515	1	22	192	213	UUUUUCUUGGUGUUGUUGGACU	ACUCCAACAAAACAAAGAAAAA	Translation		1
miR-n78	CCG022664.1	2.5	11.067	1	22	1195	1216	UUUUUCUUGGUGUUGUUGGACU	AUUCCAACAACACUUAGAGGAA	Cleavage		1
miR-n78	CCG007431.1	2.5	10.768	1	20	3258	3277	UUUUUCUUGGUGUUGUUGGA	UCUAACAACUUCAAGAAAAG	Translation		1
miR-n78	CCG015095.1	3	12.98	1	21	6908	6928	UUUUUCUUGGUGUUGUUGGAC	GUGAAACAACAUCAAGAAGAA	Cleavage		1
miR-n78	CCG024650.1	3	17.732	1	22	16658	16679	UUUUUCUUGGUGUUGUUGGACU	AAUCCAACAAGACCAAUAAAGA	Cleavage		1
miR-n79	CCG034163.1	3	16.901	1	24	2767	2790	UAAGAUCAUUGCCUAUUGGAGACU	AAUUUCUAAUAGGCAGUGAUUUCA	Cleavage		1
miR-n79	CCG017344.1	3	15.243	1	21	1268	1288	UAAGAUCAUUGCCUAUUGGAG	CUCCAAGAGGUGGUGAUUUUA	Cleavage		1
miR-n79	CCG005415.1	3	13.625	1	24	3957	3980	UAAGAUCAUUGCCUAUUGGAGACU	AUUUUUUAAUAAGAAAUGAUCUUA	Translation		1
miR-n79	CCG005704.1	3	21.743	1	23	2128	2150	UAAGAUCAUUGCCUAUUGGAGAC	GCUUCCGAUAGGCACUGCUCUUA	Translation		1
miR-n79	CCG033459.1	3	18.525	1	20	2662	2681	UAAGAUCAUUGCCUAUUGGA	GCCAAUAAGCAAUGAUCUUC	Cleavage		1
miR-n79	CCG019263.1	3	14.853	1	20	2663	2682	UAAGAUCAUUGCCUAUUGGA	ACCAAUAAGCAAUGAUCUUC	Cleavage		1
miR-n79	CCG026879.2	3	22.352	1	21	2161	2181	UAAGAUCAUUGCCUAUUGGAG	CGCCAGUUGGCAAUGAUUUUA	Cleavage		1
miR-n79	CCG011254.1	3	17.73	1	22	1121	1142	UAAGAUCAUUGCCUAUUGGAGA	UAUUUAAUAGGGAAUGGUCUUG	Translation		1
miR-n79	CCG026019.1	3	14.236	1	22	2745	2766	UAAGAUCAUUGCCUAUUGGAGA	UGUUAGGUAGGCAAUGGUCUUA	Cleavage		1
miR-n79	CCG003596.1	3	19.286	1	20	1182	1201	UAAGAUCAUUGCCUAUUGGA	UCCAAUAUGCAGUGAUAUUA	Cleavage		1
miR-n79	CCG006289.1	3	13.054	1	20	4524	4543	UAAGAUCAUUGCCUAUUGGA	UUCAAUAGGUAUUGGUCUUG	Translation		1
miR-n79	CCG010899.1	3	17.784	1	24	2766	2789	UAAGAUCAUUGCCUAUUGGAGACU	AUUAUCCAACAGCCAAUGAUUUUG	Cleavage		1
miR-n79	CCG014677.1	3	17.064	1	20	1681	1700	UAAGAUCAUUGCCUAUUGGA	UUCAUUUGGCGAUGAUCUUA	Cleavage		1
miR-n79	CCG032203.1	3	18.636	1	20	1673	1692	UAAGAUCAUUGCCUAUUGGA	UUCAUUUGGCGAUGAUCUUA	Cleavage		1
miR-n80	CCG016240.1	2.5	13.565	1	21	8591	8611	UGCUCACUUCUCUUCUGUCAG	CUGAUAGAAGAAAUGUGAGCA	Translation		1
miR-n80	CCG020198.2	3	17.228	1	20	1615	1634	UGCUCACUUCUCUUCUGUCA	UGAUAGGGGAGAAGUGAGGA	Cleavage		1
miR-n80	CCG003005.1	3	16.645	1	21	2296	2316	UGCUCACUUCUCUUCUGUCAG	UUGGAAGAAGAGAAGUAAGCA	Cleavage		1
miR-n80	CCG003960.1	3	20.391	1	21	3844	3864	UGCUCACUUCUCUUCUGUCAG	UUGAUAGCAUGGAAGUGAGCA	Cleavage		1
miR-n80	CCG011433.1	3	19.833	1	20	286	305	UGCUCACUUCUCUUCUGUCA	UGGCUGAAGAGAAGUUAGCA	Cleavage		1
miR-n80	CCG031096.1	3	15.699	1	21	247	267	UGCUCACUUCUCUUCUGUCAG	UUGAAAGAAUAGAAGUGAGUG	Cleavage		1
miR-n80	CCG031095.1	3	15.699	1	21	247	267	UGCUCACUUCUCUUCUGUCAG	UUGAAAGAAUAGAAGUGAGUG	Cleavage		1
miR-n80	CCG000326.1	2.5	14.974	1	19	72	91	UGCUCAC-UUCUCUUCUGUC	GACAGGAGAGAAUGUGAGCA	Cleavage		1
miR-n80	CCG002016.1	3	19.089	1	19	3064	3083	UGCUCACUUCUC-UUCUGUC	GACAGAAUGAGAAGUGAGCC	Cleavage		1
miR-n81	CCG018180.1	1	16.95	1	21	1796	1816	UUGACAGAAGAUAGAGAGCAC	GUGCUCUCUCUCUUCUGUCAA	Cleavage		1
miR-n81	CCG009698.1	1	17.282	1	21	1798	1818	UUGACAGAAGAUAGAGAGCAC	GUGCUCUCUCUCUUCUGUCAA	Cleavage		1
miR-n81	CCG001407.1	1	18.521	1	21	3098	3118	UUGACAGAAGAUAGAGAGCAC	GUGCUCUCUCUCUUCUGUCAA	Cleavage		1
miR-n81	CCG011910.1	1	20.057	1	21	4050	4070	UUGACAGAAGAUAGAGAGCAC	GUGCUCUCUCUCUUCUGUCAA	Cleavage		1
miR-n81	CCG020346.1	1	21.619	1	21	4101	4121	UUGACAGAAGAUAGAGAGCAC	GUGCUCUCUCUCUUCUGUCAA	Cleavage		1
miR-n81	CCG031514.1	1	13.999	1	21	4022	4042	UUGACAGAAGAUAGAGAGCAC	GUGCUCUCUCUCUUCUGUCAA	Cleavage		1
miR-n81	CCG025326.1	1.5	18.485	1	21	2314	2334	UUGACAGAAGAUAGAGAGCAC	GUGCUCUCUCUCUUCUGUCAG	Cleavage		1
miR-n81	CCG000434.1	1.5	21.921	1	21	2329	2349	UUGACAGAAGAUAGAGAGCAC	GUGCUCUCUCUCUUCUGUCAG	Cleavage		1
miR-n81	CCG031541.1	2	12.526	1	21	1701	1721	UUGACAGAAGAUAGAGAGCAC	GUGCUCUCUCUCUUCUGUCAU	Cleavage		1
miR-n81	CCG020722.1	2	13.471	1	21	1868	1888	UUGACAGAAGAUAGAGAGCAC	GUGCUCUCUCUCUUCUGUCAU	Cleavage		1
miR-n81	CCG012473.1	2	12.961	1	21	2182	2202	UUGACAGAAGAUAGAGAGCAC	GUGCUCUCUCUCUUCUGUCAU	Cleavage		1
miR-n81	CCG027912.1	2	17.751	1	21	2153	2173	UUGACAGAAGAUAGAGAGCAC	GUGCUCUCUCUCUUCUGUCAU	Cleavage		1
miR-n81	CCG010481.1	2	15.983	1	21	2369	2389	UUGACAGAAGAUAGAGAGCAC	GUGCUCUCUCUCUUCUGUCAU	Cleavage		1
miR-n81	CCG014197.1	1.5	13.321	1	20	214	233	UUGACAGAAGAUAGAGAGCA	UGCUCUUUAUCUUUUGUCAG	Cleavage		1
miR-n81	CCG007683.1	1.5	13.321	1	20	6579	6598	UUGACAGAAGAUAGAGAGCA	UGCUCUUUAUCUUUUGUCAG	Cleavage		1
miR-n81	CCG021082.1	3	16.155	1	21	1510	1530	UUGACAGAAGAUAGAGAGCAC	GUGUUCUUUGUUUUCUGUUGA	Cleavage		1
miR-n81	CCG002126.1	3	11.374	1	20	32	51	UUGACAGAAGAUAGAGAGCA	CUCUCUCUAUUUUCUGUCAG	Cleavage		1
miR-n81	CCG003159.2	3	15.254	1	21	3168	3188	UUGACAGAAGAUAGAGAGCAC	GUGUUCUCUAUUUUUUUUCAA	Cleavage		1
miR-n81	CCG006012.1	3	12.166	1	22	201	222	UUGACAGAAGAUAGAGAGCACU	AGUGCUCUAUAUCAUCUGUUGA	Translation		1
miR-n81	CCG026505.1	3	12.166	1	22	201	222	UUGACAGAAGAUAGAGAGCACU	AGUGCUCUAUAUCAUCUGUUGA	Translation		1
miR-n81	CCG016014.1	3	21.87	1	20	365	384	UUGACAGAAGAUAGAGAGCA	UGCUUUCUGUUUUCUGUUAC	Cleavage		1
miR-n81	CCG030687.1	3	12.748	1	22	2680	2701	UUGACAGAAGAUAGAGAGCACU	GGUGCUGUUUAUAUUUUGUCAA	Translation		1
miR-n81	CCG025698.1	3	10.483	1	20	134	153	UUGACAGAAGAUAGAGAGCA	UGUUCUUUGUUUUCUGUUGA	Cleavage		1
miR-n81	CCG033308.1	3	18.452	1	21	2191	2211	UUGACAGAAGAUAGAGAGCAC	GCGCUCUCUCUCUUCUGUCAU	Cleavage		1
miR-n81	CCG007619.1	3	18.297	1	21	13159	13179	UUGACAGAAGAUAGAGAGCAC	GUGCUUUUUGUCUGUUGUCAA	Cleavage		1
miR-n81	CCG022608.1	2.5	21.854	1	20	23	42	UUGACAGAAGAUAGAGAGCA	UGUUUUCCAUUUUCUGUCAA	Cleavage		1
miR-n81	CCG021606.1	3	24.516	1	22	363	384	UUGACAGAAGAUAGAGAGCACU	AAUGCUCUCUGUAUUCUGUUAC	Translation		1
miR-n81	CCG023325.1	3	16.393	1	21	3398	3418	UUGACAGAAGAUAGAGAGCAC	GUGCUCGCUCUCUUCUGUCAU	Cleavage		1
miR-n81	CCG010547.1	3	10.974	1	20	1155	1174	UUGACAGAAGAUAGAGAGCA	UGUUCUUUAUUUUCUUUCAA	Cleavage		1
miR-n81	CCG023296.1	3	12.405	1	20	1290	1309	UUGACAGAAGAUAGAGAGCA	UGUUUUUUAUUUUCUGUCAC	Cleavage		1
miR-n81	CCG008548.1	2.5	10.939	1	20	9061	9080	UUGACAGAAGAUAGAGAGCA	UGUUUUUUAUGUUCUGUCAA	Translation		1
miR-n81	CCG007704.1	3	12.698	1	21	2291	2311	UUGACAGAAGAUAGAGAGCAC	GUGGUAUUUAUUUUCUGUCAA	Cleavage		1
miR-n81	CCG012349.1	3	12.698	1	21	2291	2311	UUGACAGAAGAUAGAGAGCAC	GUGGUAUUUAUUUUCUGUCAA	Cleavage		1
miR-n81	CCG026683.1	3	11.003	1	22	2962	2983	UUGACAGAAGAUAGAGAGCACU	AAUGUUCUCUGUUUUCUGUCUA	Cleavage		1
miR-n81	CCG027582.1	3	10.606	1	20	602	621	UUGACAGAAGAUAGAGAGCA	UUCUUUUUAUCUUCUGUUAG	Cleavage		1
miR-n81	CCG012923.2	3	13.453	1	20	1164	1183	UUGACAGAAGAUAGAGAGCA	UGUUAUCUAUUUUUUGUUAA	Cleavage		1
miR-n81	CCG028533.1	3	12.392	1	22	3462	3483	UUGACAGAAGAUAGAGAGCACU	AUUGUCUUCUAUUUUCUGUCGA	Cleavage		1
miR-n81	CCG011331.1	3	21.067	1	20	11034	11053	UUGACAGAAGAUAGAGAGCA	UGCUCUCUGUUUUCAGUCGA	Cleavage		1
miR-n81	CCG011336.1	3	9.605	1	22	5075	5096	UUGACAGAAGAUAGAGAGCACU	AUUUCUUUCUAUUUUUUGUUAA	Cleavage		1
miR-n81	CCG030640.1	2.5	15.551	1	22	96	117	UUGACAGAAGAUAGAGAGCACU	AUUGCUCUCUUGUUUCUGUCAA	Translation		1
miR-n81	CCG020559.1	2.5	14.18	1	20	960	979	UUGACAGAAGAUAGAGAGCA	UGCUUUCUAUCAACUGUCAA	Translation		1
miR-n81	CCG013006.1	3	17.182	1	20	3421	3440	UUGACAGAAGAUAGAGAGCA	UGCUCUCUGUCAUCUGACAA	Translation		1
miR-n81	CCG015597.1	3	16.804	1	20	3660	3679	UUGACAGAAGAUAGAGAGCA	UGUUUGCUGUCUUUUGUCAA	Cleavage		1
miR-n81	CCG008284.1	2.5	17.389	1	20	2318	2337	UUGACAGAAGAUAGAGAGCA	UGCUCUCAAUCGUCUGUCAG	Translation		1
miR-n81	CCG031016.1	3	22.04	1	20	119	138	UUGACAGAAGAUAGAGAGCA	UGUUCUCUUUCUUGUGUCAA	Cleavage		1
miR-n81	CCG019186.1	3	12.132	1	20	3281	3300	UUGACAGAAGAUAGAGAGCA	UGCUUUAUAUCUUUUGUCAC	Cleavage		1
miR-n81	CCG015805.1	3	12.132	1	20	3283	3302	UUGACAGAAGAUAGAGAGCA	UGCUUUAUAUCUUUUGUCAC	Cleavage		1
miR-n81	CCG008333.1	3	17.254	1	20	7303	7322	UUGACAGAAGAUAGAGAGCA	UCCUCUUUGUCUUUUGUCAG	Cleavage		1
miR-n81	CCG001563.1	3	21.972	1	22	79	100	UUGACAGAAGAUAGAGAGCACU	AUUUCUCGUUAUCUUUUGUCAA	Cleavage		1
miR-n81	CCG024777.1	3	18.086	1	20	1166	1185	UUGACAGAAGAUAGAGAGCA	UUCUUGCUAUUUUCUGUCAA	Cleavage		1
miR-n81	CCG018978.1	3	18.483	1	22	3961	3982	UUGACAGAAGAUAGAGAGCACU	AAUUCUUUUUAUCUACUGUCAA	Cleavage		1
miR-n81	CCG000527.3	3	15.454	1	20	2229	2248	UUGACAGAAGAUAGAGAGCA	UGUUCUCCGUGUUCUGUCAA	Translation		1
miR-n82	CCG008532.1	2.5	11.928	1	21	676	696	UUUGGAAGGAAGAUUUGAAGU	ACUUUAAAUCUUUCUUUCAAU	Cleavage		1
miR-n82	CCG031811.2	2.5	12.338	1	21	676	696	UUUGGAAGGAAGAUUUGAAGU	ACUUUAAAUCUUUCUUUCAAU	Cleavage		1
miR-n82	CCG032455.2	3	19.062	1	21	2321	2341	UUUGGAAGGAAGAUUUGAAGU	ACUUUAAAUUUUUUUUUUAAA	Cleavage		1
miR-n82	CCG005229.1	3	10.021	1	21	5474	5494	UUUGGAAGGAAGAUUUGAAGU	AUUUCAAGUUUUUCUUUUAAA	Cleavage		1
miR-n82	CCG010906.1	2.5	16.971	1	20	2966	2985	UUUGGAAGGAAGAUUUGAAG	CUUCAAAUUUUCUUUCUAAU	Cleavage		1
miR-n82	CCG009667.1	3	16.167	1	21	266	286	UUUGGAAGGAAGAUUUGAAGU	GUUUUGAAUCUUCCUUUUGAA	Cleavage		1
miR-n82	CCG011005.1	3	13.692	1	21	1199	1219	UUUGGAAGGAAGAUUUGAAGU	ACUUCUAGUCUUUCUUUUAAA	Cleavage		1
miR-n82	CCG014498.1	2.5	20.43	1	21	3072	3092	UUUGGAAGGAAGAUUUGAAGU	GCUUCAAAUAUUUCUUCUGAA	Cleavage		1
miR-n82	CCG009604.1	2.5	8.823	1	20	4033	4052	UUUGGAAGGAAGAUUUGAAG	CUUUAAAUCUUUCUUCCAUA	Cleavage		1
miR-n82	CCG025934.1	2.5	2.444	1	21	129	149	UUUGGAAGGAAGAUUUGAAGU	ACUUCAUAAUUUCCUUCCAAA	Cleavage		1
miR-n82	CCG008693.1	2.5	2.444	1	21	129	149	UUUGGAAGGAAGAUUUGAAGU	ACUUCAUAAUUUCCUUCCAAA	Cleavage		1
miR-n82	CCG016227.1	2.5	10.268	1	20	7699	7718	UUUGGAAGGAAGAUUUGAAG	CUUCAAAUUUUCCUUCUGAU	Cleavage		1
miR-n82	CCG019598.2	3	18.989	1	21	1372	1392	UUUGGAAGGAAGAUUUGAAGU	AUUUCGAAGCUUCCUUCUGAA	Cleavage		1
miR-n82	CCG028226.1	3	13.046	1	20	224	243	UUUGGAAGGAAGAUUUGAAG	CUUUGAAUUUUUCUUUUAAA	Cleavage		1
miR-n82	CCG007862.1	2.5	15.224	1	21	2452	2472	UUUGGAAGGAAGAUUUGAAGU	GCUUCAGAUUCUCUUUCCAAA	Translation		1
miR-n82	CCG029597.2	3	10.075	1	21	6338	6358	UUUGGAAGGAAGAUUUGAAGU	AUUUCAAAUCUUCAUUCAAAA	Cleavage		1
miR-n82	CCG032613.1	2.5	17.711	1	21	5844	5864	UUUGGAAGGAAGAUUUGAAGU	GCUUUAAAUAUUUCUUCCAAG	Cleavage		1
miR-n82	CCG015040.1	3	9.492	1	21	2529	2549	UUUGGAAGGAAGAUUUGAAGU	ACUUCAAUUUUUUUUUUCAAA	Cleavage		1
miR-n82	CCG014142.1	3	12.325	1	20	10567	10586	UUUGGAAGGAAGAUUUGAAG	AUUCAGAUUUUCCUUCCAAC	Cleavage		1
miR-n82	CCG005442.2	2.5	11.372	1	20	9853	9872	UUUGGAAGGAAGAUUUGAAG	CUUCAAAUUUUUCUUUUAAG	Cleavage		1
miR-n82	CCG023689.1	2.5	13.615	1	20	1016	1035	UUUGGAAGGAAGAUUUGAAG	CUUCAACUUUUCUUUCUAAA	Cleavage		1
miR-n82	CCG017872.1	3	17.496	1	21	1236	1256	UUUGGAAGGAAGAUUUGAAGU	ACUUCCAAGCUUUCUUUCAAA	Cleavage		1
miR-n82	CCG025466.1	3	13.156	1	21	17102	17122	UUUGGAAGGAAGAUUUGAAGU	ACUUAAAAUUUUCUUUUUAAA	Cleavage		1
miR-n82	CCG020471.1	2.5	22.706	1	20	1301	1320	UUUGGAAGGAAGAUUUGAAG	CUUCAGAUUCUCUUUCCAAA	Translation		1
miR-n82	CCG025872.3	3	8.182	1	20	4101	4120	UUUGGAAGGAAGAUUUGAAG	CUUCAAAUUUUCCUUUUCAA	Cleavage		1
miR-n82	CCG023125.2	2.5	13.752	1	20	4471	4490	UUUGGAAGGAAGAUUUGAAG	CUCCAAAUCUUCCUUCUGGA	Cleavage		1
miR-n82	CCG009221.1	2.5	9.979	1	20	8436	8455	UUUGGAAGGAAGAUUUGAAG	CUUCAAUUCUUCCUUCUAAC	Cleavage		1
miR-n82	CCG023936.1	2.5	9.979	1	20	8436	8455	UUUGGAAGGAAGAUUUGAAG	CUUCAAUUCUUCCUUCUAAC	Cleavage		1
miR-n82	CCG005584.1	3	23.944	1	21	11283	11303	UUUGGAAGGAAGAUUUGAAGU	GUUUCAAGUUUUUUUUUCAAA	Cleavage		1
miR-n82	CCG000100.1	3	9.236	1	20	77	96	UUUGGAAGGAAGAUUUGAAG	CAUCAGAUUUUUCUUUCAAA	Cleavage		1
miR-n82	CCG017857.1	3	9.416	1	20	5296	5315	UUUGGAAGGAAGAUUUGAAG	UUUUAGAUUUUCCUUUUAAA	Cleavage		1
miR-n82	CCG002775.1	3	18.65	1	20	858	877	UUUGGAAGGAAGAUUUGAAG	AUUUAGAUUUUUCUUCCAAA	Cleavage		2
miR-n82	CCG002775.1	3	18.65	1	20	13273	13292	UUUGGAAGGAAGAUUUGAAG	AUUUAGAUUUUUCUUCCAAA	Cleavage		2
miR-n82	CCG028281.1	3	18.812	1	21	768	788	UUUGGAAGGAAGAUUUGAAGU	AUUUCAAUUAUUCCUUUCAAA	Cleavage		1
miR-n82	CCG020255.1	3	14.486	1	21	730	750	UUUGGAAGGAAGAUUUGAAGU	AGUUCAAAUCUUUGUUUCAAA	Cleavage		1
miR-n82	CCG010557.1	3	9.253	1	20	5125	5144	UUUGGAAGGAAGAUUUGAAG	UUUUAAAUUUUCUUUUUAAA	Cleavage		1
miR-n82	CCG001828.1	3	2.611	1	21	61	81	UUUGGAAGGAAGAUUUGAAGU	ACUUCCACUCAUCCUUCCAAA	Translation		1
miR-n82	CCG027526.1	3	15.685	1	21	3455	3475	UUUGGAAGGAAGAUUUGAAGU	GUUUGAAAUCUUUUUUUCAAA	Cleavage		1
miR-n82	CCG032745.1	2.5	3.57	1	20	1867	1886	UUUGGAAGGAAGAUUUGAAG	UUUUAAUUUUUCCUUCCAAA	Cleavage		1
miR-n82	CCG003996.1	3	9.96	1	21	11577	11597	UUUGGAAGGAAGAUUUGAAGU	AUUUCAAAUCUAUUUUUCAAA	Translation		1
miR-n82	CCG032512.1	3	21.734	1	21	1087	1107	UUUGGAAGGAAGAUUUGAAGU	GCUUCAAAUUUUCGGUCCAAA	Cleavage		1
miR-n82	CCG031379.1	3	10.951	1	20	2987	3006	UUUGGAAGGAAGAUUUGAAG	AUUUUAAUCUUCCUUCUAAA	Cleavage		1
miR-n82	CCG021142.1	3	12.91	1	21	2380	2400	UUUGGAAGGAAGAUUUGAAGU	GCAUCAAAUUUUCCUUUUAGA	Cleavage		1
miR-n82	CCG013296.1	3	11.871	1	21	5009	5029	UUUGGAAGGAAGAUUUGAAGU	AUGUCAAAUCCUCUUUCCAAA	Translation		1
miR-n82	CCG027079.1	3	16.165	1	20	1604	1623	UUUGGAAGGAAGAUUUGAAG	CUUCAAAUUAUUCUUUCAGA	Translation		1
miR-n82	CCG012985.1	3	13.707	1	20	60	79	UUUGGAAGGAAGAUUUGAAG	CUUCAAAUUUUCUUUCUAUA	Cleavage		1
miR-n82	CCG026898.2	3	11.75	1	20	1690	1709	UUUGGAAGGAAGAUUUGAAG	CUUCGGCUCUUCUUUCUAAA	Cleavage		1
miR-n82	CCG002695.1	2.5	7.548	1	20	61	80	UUUGGAAGGAAGAUUUGAAG	CUUUUAAUCUUCAUUCCAAA	Cleavage		1
miR-n82	CCG022436.1	3	11.416	1	21	859	879	UUUGGAAGGAAGAUUUGAAGU	GCUUGAAAUUCUCCUUCCAAG	Translation		1
miR-n82	CCG029433.1	3	16.007	1	20	2831	2850	UUUGGAAGGAAGAUUUGAAG	CCUCAGAUCUUUUUUCCAGA	Cleavage		1
miR-n82	CCG011072.1	3	15.238	1	20	2342	2361	UUUGGAAGGAAGAUUUGAAG	CUUCAAAUUUACCUUUCAGG	Translation		1
miR-n82	CCG027700.1	2.5	3.946	1	20	1637	1656	UUUGGAAGGAAGAUUUGAAG	CUUAACAUUUUCCUUCCAAA	Cleavage		1
miR-n82	CCG013641.1	3	7.417	1	20	2099	2118	UUUGGAAGGAAGAUUUGAAG	UUUCAAUUCUUCUUUUUAAA	Cleavage		1
miR-n82	CCG015293.1	3	17.162	1	20	1732	1751	UUUGGAAGGAAGAUUUGAAG	CUUCAGAGCUUUUUUUCAAA	Cleavage		1
miR-n82	CCG016898.1	3	16.792	1	20	1745	1764	UUUGGAAGGAAGAUUUGAAG	CUUCAGAGCUUUUUUUCAAA	Cleavage		1
miR-n82	CCG033901.3	3	7.998	1	20	3661	3680	UUUGGAAGGAAGAUUUGAAG	CUCUAAAUUUUCUUUUCAAA	Cleavage		1
miR-n82	CCG026633.1	2.5	5.242	1	20	587	606	UUUGGAAGGAAGAUUUGAAG	CUUCUUAUCUUCUUUCCAAA	Cleavage		1
miR-n82	CCG002362.1	3	21.853	1	20	279	298	UUUGGAAGGAAGAUUUGAAG	CUUCGGUUCUUCUUUUCAAA	Cleavage		1
miR-n82	CCG008033.1	3	5.162	1	20	3342	3361	UUUGGAAGGAAGAUUUGAAG	GUACGAAUCUUCCUUCUAAA	Cleavage		1
miR-n82	CCG023082.1	3	2.611	1	21	61	81	UUUGGAAGGAAGAUUUGAAGU	ACUUCCACUCAUCCUUCCAAA	Translation		1
miR-n82	CCG029504.1	3	7.764	1	20	252	271	UUUGGAAGGAAGAUUUGAAG	UUUCACAACUUUCUUCCAAA	Cleavage		1
miR-n82	CCG014786.1	3	17.993	1	20	2923	2942	UUUGGAAGGAAGAUUUGAAG	UUUUAAUUCUUCCUUCCAGG	Cleavage		1
miR-n82	CCG021473.1	3	17.993	1	20	3067	3086	UUUGGAAGGAAGAUUUGAAG	UUUUAAUUCUUCCUUCCAGG	Cleavage		1
miR-n82	CCG016643.2	3	17.965	1	20	2027	2046	UUUGGAAGGAAGAUUUGAAG	UUUAAAAUUUUUCUUCCAGA	Cleavage		1
miR-n83	CCG009168.1	2	14.493	1	24	734	757	AUUUAAAUUGAUUCUGAAACUAUU	AAUGGUUUUUGAAUCAAUUUGAAU	Cleavage		1
miR-n83	CCG015919.1	2.5	17.268	1	23	1232	1255	AUUUAAAUUGAUUCUGAA-ACUAU	AUGGUAUUCAGAAUCAAUUUAAGU	Cleavage		1
miR-n83	CCG008897.1	2.5	11.976	1	23	2883	2905	AUUUAAAUUGAUUCUGAAACUAU	AUAGUUUCAGAACAAAUUUAAGU	Translation		1
miR-n83	CCG021448.1	2	9.617	1	23	323	345	AUUUAAAUUGAUUCUGAAACUAU	AGAGUUUUGUAAUCAAUUUAAAU	Cleavage		1
miR-n83	CCG029815.1	3	13.505	1	23	3215	3237	AUUUAAAUUGAUUCUGAAACUAU	AUAAUAUCAGAAUUAGUUUAAAU	Cleavage		1
miR-n83	CCG015452.1	3	11.089	1	23	3255	3277	AUUUAAAUUGAUUCUGAAACUAU	AUAAUAUCAGAAUUAGUUUAAAU	Cleavage		1
miR-n83	CCG004703.1	2	16.083	1	21	1123	1143	AUUUAAAUUGAUUCUGAAACU	AGUUCUGGAAUCAAUUUAAAU	Cleavage		1
miR-n83	CCG004704.1	2	14.325	1	21	1124	1144	AUUUAAAUUGAUUCUGAAACU	AGUUCUGGAAUCAAUUUAAAU	Cleavage		1
miR-n83	CCG028441.5	1	13.073	1	20	1050	1069	AUUUAAAUUGAUUCUGAAAC	GUUUCAGAAUCUAUUUAAAU	Translation		1
miR-n83	CCG025012.2	3	7.757	1	24	5110	5133	AUUUAAAUUGAUUCUGAAACUAUU	AUUAAUUUUAGAAUUAAUUUAAAA	Cleavage		1
miR-n83	CCG016404.1	3	12.094	1	23	4992	5014	AUUUAAAUUGAUUCUGAAACUAU	AUGCUUUCGGAAUUAGUUUGAAU	Cleavage		1
miR-n83	CCG006138.1	3	14.115	1	22	4637	4658	AUUUAAAUUGAUUCUGAAACUA	UAUUUUCAGAAUCAGUUAAAAU	Cleavage		1
miR-n83	CCG000801.1	3	16.792	1	24	8656	8679	AUUUAAAUUGAUUCUGAAACUAUU	AAAAGUUUUAGAGUUAUUUUGAAU	Cleavage		1
miR-n83	CCG008127.2	3	11.513	1	24	2964	2987	AUUUAAAUUGAUUCUGAAACUAUU	AAUCAUGUCAGAGUUAAUUUAAAU	Cleavage		1
miR-n83	CCG011314.1	2.5	18.446	1	21	5107	5127	AUUUAAAUUGAUUCUGAAACU	AGUUUCAGGAUCUAUUUGAGU	Translation		1
miR-n83	CCG011315.1	2.5	19.711	1	21	5137	5157	AUUUAAAUUGAUUCUGAAACU	AGUUUCAGGAUCUAUUUGAGU	Translation		1
miR-n83	CCG021355.1	2	16.389	1	20	1076	1095	AUUUAAAUUGAUUCUGAAAC	GUUUCAGAGAUAAUUUAAAU	Translation		1
miR-n83	CCG024381.1	2	16.41	1	20	1134	1153	AUUUAAAUUGAUUCUGAAAC	GUUUCAGAGAUAAUUUAAAU	Translation		1
miR-n83	CCG018053.1	2	18.726	1	20	1875	1894	AUUUAAAUUGAUUCUGAAAC	GUUUGAGAAUUAAUUUGAAU	Cleavage		1
miR-n83	CCG023621.1	2.5	17.86	1	21	313	333	AUUUAAAUUGAUUCUGAAACU	AGUUGCAGAAACAGUUUAAAU	Translation		1
miR-n83	CCG006224.1	3	13.969	1	23	11214	11236	AUUUAAAUUGAUUCUGAAACUAU	AUUUUUUUAGAAUUGAUUUAGAU	Cleavage		1
miR-n83	CCG030824.1	3	13.488	1	21	1180	1200	AUUUAAAUUGAUUCUGAAACU	AGUUUCACAGUCAAUGUAAAU	Cleavage		1
miR-n83	CCG025425.2	3	16.164	1	23	2085	2107	AUUUAAAUUGAUUCUGAAACUAU	AUCUUUUGAGAAUCAAUUUAAAA	Cleavage		1
miR-n83	CCG006916.1	3	16.377	1	22	3809	3830	AUUUAAAUUGAUUCUGAAACUA	UUGUUUCAGGGUCAAUUUGAUU	Cleavage		1
miR-n83	CCG013593.1	2.5	15.14	1	23	2600	2622	AUUUAAAUUGAUUCUGAAACUAU	AGGGUUUCAAAAUCCAUUUAAGU	Translation		1
miR-n83	CCG019144.1	2.5	12.748	1	21	9528	9548	AUUUAAAUUGAUUCUGAAACU	AGUUUCAUAAUUUAUUUAAAU	Translation		1
miR-n83	CCG020931.1	3	14.126	1	20	3594	3613	AUUUAAAUUGAUUCUGAAAC	UUUUUGGAGUCAAUUUAGAU	Cleavage		1
miR-n83	CCG008408.1	3	13.631	1	20	3778	3797	AUUUAAAUUGAUUCUGAAAC	UUUUUGGAGUCAAUUUAGAU	Cleavage		1
miR-n83	CCG020515.1	3	11.93	1	21	1516	1536	AUUUAAAUUGAUUCUGAAACU	AUUUUCAUGAUUAAUUUAAAU	Cleavage		1
miR-n83	CCG004987.1	2.5	15.922	1	20	7138	7157	AUUUAAAUUGAUUCUGAAAC	GUUUAAGAAUUAAUUUGGAU	Cleavage		1
miR-n83	CCG004525.1	2.5	17.915	1	20	3344	3363	AUUUAAAUUGAUUCUGAAAC	GUUUAAGAAUUAAUUUGGAU	Cleavage		1
miR-n83	CCG005885.1	3	16.209	1	24	1090	1113	AUUUAAAUUGAUUCUGAAACUAUU	AAAUGUUUCUGAAACAAUUUAAAA	Translation		1
miR-n83	CCG001817.1	3	10.513	1	22	1999	2019	AUUUAAAUUGAUUCUGAAACUA	UAGUUUCA-AAUCAAUUUGGAU	Cleavage		1
miR-n83	CCG002750.1	3	16.884	1	23	4002	4024	AUUUAAAUUGAUUCUGAAACUAU	AUUGUAUUAGAAUCGUUUUAAAU	Cleavage		1
miR-n83	CCG001717.1	2.5	17.357	1	20	13018	13037	AUUUAAAUUGAUUCUGAAAC	GUUUAAGAAUUAAUUUGGAU	Cleavage		1
miR-n83	CCG006472.4	2	10.565	1	22	15507	15528	AUUUAAAUUGAUUCUGAAACUA	UUGUUUAAGAAUCUAUUUAAAU	Translation		1
miR-n84	CCG013662.1	2.5	24.073	1	22	2207	2228	UUGGACUGAAGGGAGCUCCCUC	GAGGGAGUUCCCCUCGGUCUAA	Translation		1
miR-n84	CCG021472.1	2.5	21.568	1	22	658	679	UUGGACUGAAGGGAGCUCCCUC	GGGGGGGUUCCUUUCAGUCUAG	Cleavage		1
miR-n84	CCG014785.1	2.5	21.568	1	22	658	679	UUGGACUGAAGGGAGCUCCCUC	GGGGGGGUUCCUUUCAGUCUAG	Cleavage		1
miR-n84	CCG016988.2	2.5	15.059	1	21	1543	1563	UUGGACUGAAGGGAGCUCCCU	AGGUAGCUCCCUUUAGUUUAA	Cleavage		1
miR-n84	CCG032598.1	2.5	21.351	1	20	1648	1667	UUGGACUGAAGGGAGCUCCC	UGGAGCUCCCUUCACUCCAA	Cleavage		1
miR-n84	CCG012899.1	3	18.267	1	22	807	827	UUGGACUGAAGGGAGCUCCCUC	GAGGGGGC-CCCUUCAGUCCAG	Cleavage		1
miR-n84	CCG033189.2	3	24.447	1	21	2005	2025	UUGGACUGAAGGGAGCUCCCU	GGGGGGUUGCCUUCAGUCUGA	Cleavage		1
miR-n84	CCG027899.1	3	20.993	1	20	118	137	UUGGACUGAAGGGAGCUCCC	UGGAGCUCUAUUCGGUCCAA	Translation		1
miR-n85	CCG000550.2	2	12.914	1	21	418	438	AGGUGCUGGUGCCGGUGCAGG	CCUGCACCUGCACCAGCACCA	Cleavage		1
miR-n85	CCG006774.1	2.5	19.363	1	21	3569	3589	AGGUGCUGGUGCCGGUGCAGG	CCUGCACCUGCACCUGCACCU	Cleavage		1
miR-n85	CCG019201.1	2.5	16.904	1	21	4333	4353	AGGUGCUGGUGCCGGUGCAGG	CCGGCACCGGCACCGGCACCA	Cleavage		1
miR-n85	CCG028265.1	2	21.133	1	20	23	42	AGGUGCUGGUGCCGGUGCAG	CUGCAUUGGCACUAGCACUU	Cleavage		1
miR-n85	CCG019258.1	2	21.133	1	20	23	42	AGGUGCUGGUGCCGGUGCAG	CUGCAUUGGCACUAGCACUU	Cleavage		1
miR-n85	CCG019199.1	2.5	16.904	1	21	574	594	AGGUGCUGGUGCCGGUGCAGG	CCGGCACCGGCACCGGCACCA	Cleavage		1
miR-n85	CCG006687.1	2	11.353	1	21	118	138	AGGUGCUGGUGCCGGUGCAGG	CCAGCACCAGCACCAGCACCU	Cleavage		1
miR-n85	CCG018722.1	3	6.475	1	21	127	147	AGGUGCUGGUGCCGGUGCAGG	CCAGCACCAGCACCAGCACCA	Cleavage		1
miR-n85	CCG017047.1	3	19.82	1	21	10088	10108	AGGUGCUGGUGCCGGUGCAGG	CCUCCACCUGCACCAGCACCA	Cleavage		1
miR-n85	CCG002476.1	3	18.822	1	21	113	133	AGGUGCUGGUGCCGGUGCAGG	CCAGCACCAGCACCAGCACCA	Cleavage		1
miR-n85	CCG033905.2	3	8.1	1	21	4680	4700	AGGUGCUGGUGCCGGUGCAGG	CCAGCACCAGCACCAGCACCA	Cleavage		1
miR-n85	CCG034045.1	2.5	22.773	1	20	2702	2721	AGGUGCUGGUGCCGGUGCAG	AUGCACUGGCAACAGCACCU	Translation		1
miR-n85	CCG025848.1	3	14.799	1	21	1340	1360	AGGUGCUGGUGCCGGUGCAGG	CCAGCUCCGGCACCAGCACCC	Cleavage		1
miR-n85	CCG005730.1	3	16.078	1	21	5049	5069	AGGUGCUGGUGCCGGUGCAGG	CCAGCACCAGCACCAGCACCA	Cleavage		1
miR-n85	CCG010601.1	3	13.588	1	21	703	723	AGGUGCUGGUGCCGGUGCAGG	CCUGCAUUCCCACCAGCACCU	Cleavage		1
miR-n85	CCG021399.1	3	20.323	1	21	1185	1205	AGGUGCUGGUGCCGGUGCAGG	CCAGCACCAGCACCAGCACCA	Cleavage		1
miR-n85	CCG010669.1	3	11.397	1	21	175	195	AGGUGCUGGUGCCGGUGCAGG	CCAGCACCAGCACCAGCACCG	Cleavage		1
miR-n85	CCG011447.1	3	21.134	1	21	205	225	AGGUGCUGGUGCCGGUGCAGG	UCUGCAAUGGUAUCAGCACUU	Cleavage		1
miR-n85	CCG022437.1	3	6.286	1	21	112	132	AGGUGCUGGUGCCGGUGCAGG	CCAGCACCAGCACCAGCACCA	Cleavage		1
miR-n85	CCG027102.2	3	9.418	1	21	78	98	AGGUGCUGGUGCCGGUGCAGG	CCAGCACCAGCACCAGCACCA	Cleavage		1
miR-n85	CCG000731.1	3	10.108	1	21	58	78	AGGUGCUGGUGCCGGUGCAGG	CCAGCACCAGCACCAGCACCG	Cleavage		1
miR-n85	CCG013992.1	2.5	21.207	1	20	563	582	AGGUGCUGGUGCCGGUGCAG	CUGCACCAGCACCUGCACCU	Cleavage		1
miR-n85	CCG011111.1	3	7.928	1	20	1749	1768	AGGUGCUGGUGCCGGUGCAG	CUGCACCGCCGCCAUCACCU	Cleavage		1
miR-n85	CCG021620.1	3	7.654	1	21	3873	3893	AGGUGCUGGUGCCGGUGCAGG	CCUCCACCACCACCAGCACCU	Cleavage		1
miR-n85	CCG010284.1	3	10.924	1	21	187	207	AGGUGCUGGUGCCGGUGCAGG	UCUUCCUCGGCACCAGUACCU	Cleavage		1
miR-n85	CCG006115.1	3	10.141	1	21	565	585	AGGUGCUGGUGCCGGUGCAGG	CCUACUCCAGCACCAGCACCU	Cleavage		1
miR-n85	CCG007130.2	3	9.358	1	21	565	585	AGGUGCUGGUGCCGGUGCAGG	CCUACUCCAGCACCAGCACCU	Cleavage		1
miR-n85	CCG013472.1	3	14.533	1	20	1202	1221	AGGUGCUGGUGCCGGUGCAG	CAGCACCAGCGCCAGCAUCU	Cleavage		1
miR-n85	CCG026018.1	3	8.635	1	21	148	168	AGGUGCUGGUGCCGGUGCAGG	UCUCCACCACCACCAGCACCU	Cleavage		1
miR-n85	CCG011546.1	3	18.254	1	20	1378	1397	AGGUGCUGGUGCCGGUGCAG	CUAAACAGGCACCAGCACCU	Cleavage		1
miR-n85	CCG024293.1	3	16.421	1	20	1406	1425	AGGUGCUGGUGCCGGUGCAG	CUAAACAGGCACCAGCACCU	Cleavage		1
miR-n86	CCG012499.1	1.5	19.226	1	21	141	161	CCUCGCUCCCAGCUGACACCC	GGGUGCCAGUUGGGAGCGAGG	Cleavage		1
miR-n87	CCG006135.1	1.5	10.225	1	20	8182	8201	AAAUUGAUGAAUUUAUGGAG	CUCUAUAAAUUUAUUAAUUU	Cleavage		1
miR-n87	CCG026384.1	1.5	16.712	1	21	5519	5539	AAAUUGAUGAAUUUAUGGAGU	GCUUAAUAAAUUCAUCAAUUU	Cleavage		1
miR-n87	CCG033430.1	2	14.001	1	20	387	406	AAAUUGAUGAAUUUAUGGAG	UUCCAUAAAUUCAUCAAAUU	Cleavage		1
miR-n87	CCG009436.1	2	19.432	1	21	1682	1702	AAAUUGAUGAAUUUAUGGAGU	GCUCCAUGAGUUCUUCAAUUU	Cleavage		1
miR-n87	CCG027218.2	3	10.228	1	21	454	474	AAAUUGAUGAAUUUAUGGAGU	AUUUUAUGAAUUUAUUAAUUU	Cleavage		1
miR-n87	CCG007241.1	2.5	10.951	1	21	3688	3708	AAAUUGAUGAAUUUAUGGAGU	ACUUAAUAAAUUUAUUAAUUU	Cleavage		1
miR-n87	CCG032869.1	2.5	13.35	1	21	393	413	AAAUUGAUGAAUUUAUGGAGU	AUUCCAUAACUCCAUCAAUUU	Translation		1
miR-n87	CCG011621.4	2.5	9.057	1	21	7795	7815	AAAUUGAUGAAUUUAUGGAGU	ACUUCAUCAAUUCAUUGAUUU	Cleavage		1
miR-n87	CCG001516.3	2	2.526	1	20	9839	9858	AAAUUGAUGAAUUUAUGGAG	UUUCAUAAAUUUAUUAAUUU	Cleavage		1
miR-n87	CCG033388.1	2	8.126	1	21	14402	14422	AAAUUGAUGAAUUUAUGGAGU	GCUCUAAAAAUUCAUUAAUUU	Cleavage		1
miR-n87	CCG014357.1	2.5	7.706	1	20	187	206	AAAUUGAUGAAUUUAUGGAG	CUCUAUAAAUUCACCGAUUU	Cleavage		1
miR-n87	CCG025908.1	3	16.122	1	21	95	115	AAAUUGAUGAAUUUAUGGAGU	AUUUUUUGAAUUCAUCAAUUU	Cleavage		1
miR-n87	CCG016038.1	2	11.554	1	20	6877	6896	AAAUUGAUGAAUUUAUGGAG	CUUCAAAGAUUCAUCAAUUU	Cleavage		1
miR-n87	CCG023284.1	3	14.884	1	21	614	634	AAAUUGAUGAAUUUAUGGAGU	AUUUCUUAAAUUUAUUAAUUU	Cleavage		1
miR-n87	CCG017944.1	3	10.4	1	20	378	397	AAAUUGAUGAAUUUAUGGAG	UUUCAUGAAUUUGUUAAUUU	Cleavage		1
miR-n87	CCG006472.4	2.5	13.817	1	20	24417	24436	AAAUUGAUGAAUUUAUGGAG	UUUCAUAAAUUUAUCAAUUC	Cleavage		2
miR-n87	CCG006472.4	2.5	14.685	1	20	39840	39859	AAAUUGAUGAAUUUAUGGAG	UUUCAUAAAUUUAUCAAUUC	Cleavage		2
miR-n87	CCG017173.1	3	10.501	1	21	512	532	AAAUUGAUGAAUUUAUGGAGU	ACUAUAUAAAUUGGUCAAUUU	Translation		1
miR-n87	CCG025456.1	2.5	17.283	1	20	2908	2927	AAAUUGAUGAAUUUAUGGAG	CUCCAUAUAUUUGUCAGUUU	Cleavage		1
miR-n87	CCG027127.3	3	11.354	1	21	815	835	AAAUUGAUGAAUUUAUGGAGU	ACUUAAUAAUUUUAUCAAUUU	Cleavage		1
miR-n87	CCG003946.1	2.5	15.043	1	20	1698	1717	AAAUUGAUGAAUUUAUGGAG	CCCUAUGAAUUCAUCAGUUU	Cleavage		1
miR-n87	CCG008799.1	2.5	8.354	1	20	1032	1051	AAAUUGAUGAAUUUAUGGAG	CUUCUUAAAUUUAUUAAUUU	Cleavage		1
miR-n87	CCG028326.1	3	12.201	1	21	1153	1173	AAAUUGAUGAAUUUAUGGAGU	AUUGUAUAAAUGCAUCAAUUU	Translation		1
miR-n87	CCG029566.1	3	12.137	1	21	121	141	AAAUUGAUGAAUUUAUGGAGU	GUUUUAGAAAUUCAUCAGUUU	Cleavage		1
miR-n87	CCG032470.1	3	12.412	1	21	2096	2116	AAAUUGAUGAAUUUAUGGAGU	GUUCUAUAAAUUUAGCAAUUU	Cleavage		1
miR-n87	CCG011369.1	3	15.7	1	21	287	307	AAAUUGAUGAAUUUAUGGAGU	AGUUCAUAAUUUCAUUAAUUU	Cleavage		1
miR-n87	CCG033390.2	2.5	18.534	1	21	2376	2396	AAAUUGAUGAAUUUAUGGAGU	GCUCCAGAAGUUCUUCAAUUU	Cleavage		1
miR-n87	CCG030776.1	3	7.591	1	20	5741	5760	AAAUUGAUGAAUUUAUGGAG	GUUCAUAAAUUUGUUAAUUU	Cleavage		1
miR-n87	CCG007094.1	3	7.35	1	20	5735	5754	AAAUUGAUGAAUUUAUGGAG	GUUCAUAAAUUUGUUAAUUU	Cleavage		1
miR-n87	CCG032711.2	3	8.923	1	21	3395	3415	AAAUUGAUGAAUUUAUGGAGU	AGUCUUUAAAUUUAUCAAUUU	Cleavage		1
miR-n87	CCG032991.1	3	5.731	1	21	2655	2675	AAAUUGAUGAAUUUAUGGAGU	GUUCUCUAAAUUUAUUAAUUU	Cleavage		1
miR-n87	CCG017320.1	3	16.866	1	20	1392	1411	AAAUUGAUGAAUUUAUGGAG	CUCCGUCAAUUCAUCGAUUC	Cleavage		1
miR-n87	CCG027125.1	3	11.354	1	21	774	794	AAAUUGAUGAAUUUAUGGAGU	ACUUAAUAAUUUUAUCAAUUU	Cleavage		1
miR-n87	CCG012233.1	3	13.958	1	21	2945	2965	AAAUUGAUGAAUUUAUGGAGU	ACUCCAAAAACUUGUCAAUUU	Translation		1
miR-n87	CCG019354.1	3	12.442	1	21	5001	5021	AAAUUGAUGAAUUUAUGGAGU	AUCCUUUAAAUUCAUCAAUUU	Cleavage		1
miR-n87	CCG024520.1	3	12.637	1	20	1125	1144	AAAUUGAUGAAUUUAUGGAG	AUCCAUAGAUUCUUUAAUUU	Cleavage		1
miR-n87	CCG025652.1	3	19.433	1	21	3592	3612	AAAUUGAUGAAUUUAUGGAGU	AUUCCAUCAGUUAAUCAAUUU	Translation		1
miR-n87	CCG000482.1	3	19.333	1	21	103	123	AAAUUGAUGAAUUUAUGGAGU	GCUCCGGAGAUUCUUCAAUUU	Cleavage		1
miR-n87	CCG021844.2	3	9.682	1	21	6681	6701	AAAUUGAUGAAUUUAUGGAGU	ACUCCAUGCAAUCAUUAAUUU	Translation		1
miR-n87	CCG001238.1	3	16.238	1	20	3783	3802	AAAUUGAUGAAUUUAUGGAG	GUCCAAAAAUUUGUCAAUUU	Cleavage		1
miR-n87	CCG007251.1	2.5	10.803	1	20	3896	3915	AAAUUGAUGAAUUUAUGGAG	CUCUAUAAAACCAUCAAUUU	Translation		1
miR-n87	CCG032543.1	3	11.761	1	20	3534	3553	AAAUUGAUGAAUUUAUGGAG	CUGUAUAAAUUCAUUGGUUU	Cleavage		1
miR-n87	CCG013015.1	3	17.001	1	20	2573	2592	AAAUUGAUGAAUUUAUGGAG	GUCCAAAAAUUUGUCAAUUU	Cleavage		1
miR-n87	CCG032864.1	3	19.239	1	21	2825	2845	AAAUUGAUGAAUUUAUGGAGU	AAUCCAUAACUCCAUCAAUUU	Translation		1
miR-n87	CCG025118.6	3	11.596	1	20	6750	6769	AAAUUGAUGAAUUUAUGGAG	CUUUAUGAACUCAUUAAUUU	Translation		1
miR-n87	CCG029878.1	3	12.13	1	20	1916	1935	AAAUUGAUGAAUUUAUGGAG	CUCCUUGGAUUUGUCAAUUU	Cleavage		1
miR-n87	CCG014498.1	3	6.749	1	21	90	110	AAAUUGAUGAAUUUAUGGAGU	ACUCCAUCUUUUCAUCAAUUU	Cleavage		1
miR-n87	CCG033420.1	3	10.994	1	20	460	479	AAAUUGAUGAAUUUAUGGAG	UUCAACAAAUUCAUCAGUUU	Cleavage		1
miR-n87	CCG007296.1	3	12.119	1	21	6330	6350	AAAUUGAUGAAUUUAUGGAGU	GCUUCAUGAUUUCUUCAAUUU	Cleavage		1
miR-n87	CCG033353.1	3	12.617	1	20	9706	9725	AAAUUGAUGAAUUUAUGGAG	UUCAAUAAAUUUAUUGAUUU	Cleavage		1
miR-n87	CCG010381.4	3	21.047	1	21	2242	2262	AAAUUGAUGAAUUUAUGGAGU	GCUGUGUCAAUUCAUCAAUUU	Cleavage		1
miR-n87	CCG032739.1	3	12.888	1	20	1872	1891	AAAUUGAUGAAUUUAUGGAG	UUUCACUAAUUCAUCAAUUU	Cleavage		1
miR-n87	CCG009863.1	3	12.81	1	21	8548	8568	AAAUUGAUGAAUUUAUGGAGU	GUUCCACAAAUUCUUUAAUUU	Cleavage		1
miR-n87	CCG022376.1	3	10.509	1	20	25860	25879	AAAUUGAUGAAUUUAUGGAG	UUUCUUAAAUUUAUUAAUUU	Cleavage		1
miR-n88	CCG016240.1	3	12.529	1	22	8591	8612	GUGCUCACGUCUCUUCUGUCAG	CUGAUAGAAGAAAUGUGAGCAG	Translation		1
miR-n88	CCG005316.1	3	14.492	1	22	423	444	GUGCUCACGUCUCUUCUGUCAG	UUGAUGAAAGGGACGUGAGCAU	Cleavage		1
miR-n88	CCG027315.1	3	16.29	1	20	2469	2488	GUGCUCACGUCUCUUCUGUC	UCCAGAAGAGACGUGGGCAU	Cleavage		1
miR-n88	CCG017469.1	3	19.84	1	20	3543	3562	GUGCUCACGUCUCUUCUGUC	CGCAUAGGAGACGUGAGCAC	Cleavage		1
miR-n88	CCG000326.1	3	15.698	1	20	72	92	GUGCUCACG-UCUCUUCUGUC	GACAGGAGAGAAUGUGAGCAC	Translation		1
miR-n89	CCG031175.1	2	18.517	1	21	2628	2648	UUCCAAAGGGAUCGCAUUGAU	AACAAUGCGAUCCCUUUGGAU	Cleavage		1
miR-n89	CCG003010.1	2	20.402	1	21	2636	2656	UUCCAAAGGGAUCGCAUUGAU	AACAAUGCGAUCCCUUUGGAU	Cleavage		1
miR-n89	CCG015024.1	2	22.341	1	20	2159	2178	UUCCAAAGGGAUCGCAUUGA	ACAAUGCGAUCCCUUUGGAU	Cleavage		1
miR-n89	CCG019309.1	2	22.251	1	20	2262	2281	UUCCAAAGGGAUCGCAUUGA	ACAAUGCGAUCCCUUUGGAU	Cleavage		1
miR-n89	CCG007314.1	3	19.283	1	21	1426	1446	UUCCAAAGGGAUCGCAUUGAU	GUUAGUGAGGUUCCUUUGGAA	Cleavage		1
miR-n89	CCG007613.1	3	17.128	1	21	2648	2668	UUCCAAAGGGAUCGCAUUGAU	GUUAGUGAGGUUCCUUUGGAA	Cleavage		1
miR-n89	CCG023934.1	3	13.439	1	20	3753	3772	UUCCAAAGGGAUCGCAUUGA	UGAAUGCGAUCUUUUUGGAU	Cleavage		1
miR-n89	CCG029875.1	3	16.472	1	21	349	369	UUCCAAAGGGAUCGCAUUGAU	AUAAAUGGGAUACCUUUGGAA	Translation		1
miR-n89	CCG002172.1	3	20.463	1	20	645	664	UUCCAAAGGGAUCGCAUUGA	UUAAAGAGGUCCCUUUGGAA	Cleavage		1
miR-n89	CCG005109.2	3	14.408	1	20	3276	3295	UUCCAAAGGGAUCGCAUUGA	UGAAUGCAAUUUCUUUGGAA	Cleavage		1
miR-n90	CCG000829.1	2.5	10.082	1	20	3806	3825	UAUGGGAGGAUUGGACAGGA	UCUUGUUUAAUCCUUCUAUA	Cleavage		1
miR-n90	CCG013685.1	3	13.639	1	21	1128	1148	UAUGGGAGGAUUGGACAGGAC	GUUCUGUUCAAUGCUUCUAUA	Translation		1
miR-n90	CCG001559.1	3	10.206	1	20	2818	2837	UAUGGGAGGAUUGGACAGGA	UCCUGUUUAAUUUUCUCAUG	Cleavage		1
miR-n90	CCG030126.1	2.5	14.981	1	20	3430	3449	UAUGGGAGGAUUGGACAGGA	UCCUGUCCGUUCCUUUCAUA	Translation		1
miR-n90	CCG033960.1	3	16.095	1	21	5598	5618	UAUGGGAGGAUUGGACAGGAC	GUAUUGUCUCAUCCUCCCAUA	Cleavage		1
miR-n90	CCG001789.1	3	15.821	1	20	798	817	UAUGGGAGGAUUGGACAGGA	UUCUGUCCAUUUCUCCUAUG	Translation		1
miR-n90	CCG020598.1	3	16.147	1	20	3026	3045	UAUGGGAGGAUUGGACAGGA	UUCUGUCCAUUUUUUCCAUA	Translation		1
miR-n90	CCG033633.2	3	9.851	1	20	347	366	UAUGGGAGGAUUGGACAGGA	UACUGUUCAAUCUUUUCAUA	Cleavage		1
miR-n90	CCG018634.1	3	8.925	1	20	1410	1429	UAUGGGAGGAUUGGACAGGA	UUCUUUUUAAUCCUUCCAUA	Cleavage		1
miR-n90	CCG002790.1	3	16.147	1	20	3028	3047	UAUGGGAGGAUUGGACAGGA	UUCUGUCCAUUUUUUCCAUA	Translation		2
miR-n90	CCG002790.1	3	16.147	1	20	11948	11967	UAUGGGAGGAUUGGACAGGA	UUCUGUCCAUUUUUUCCAUA	Translation		2
miR-n90	CCG007871.1	3	11.297	1	20	3225	3244	UAUGGGAGGAUUGGACAGGA	UCCUCUCCACUUCUCUCAUA	Translation		1
miR-n91	CCG026938.1	3	15.277	1	22	2211	2232	UAGCCAAGGACGAUUUGCCUGU	ACAGGCAACGCGUCCUUGGCUU	Cleavage		1
miR-n91	CCG030364.1	2.5	23.452	1	20	3313	3332	UAGCCAAGGACGAUUUGCCU	GGGCAAGUCGUUCUUGGCUC	Cleavage		1
miR-n91	CCG015515.1	3	15.357	1	20	34	53	UAGCCAAGGACGAUUUGCCU	CGGCAAGUCAUCCUUGGCUG	Translation		1
miR-n91	CCG032016.1	3	20.772	1	20	20163	20182	UAGCCAAGGACGAUUUGCCU	AGGCGGAGCGUCCUUGGCUC	Cleavage		1
miR-n91	CCG032020.1	3	20.772	1	20	20163	20182	UAGCCAAGGACGAUUUGCCU	AGGCGGAGCGUCCUUGGCUC	Cleavage		1
miR-n91	CCG032010.1	3	20.772	1	20	20164	20183	UAGCCAAGGACGAUUUGCCU	AGGCGGAGCGUCCUUGGCUC	Cleavage		1
miR-n92	CCG018162.1	2.5	23.994	1	20	686	705	AACCCCUAGUUGCACGUGGA	UUCAUGUGCAAUCAGGGGUU	Cleavage		1
miR-n92	CCG020356.1	3	16.81	1	20	360	379	AACCCCUAGUUGCACGUGGA	UUCAUGUGGAACAAGGGGUU	Cleavage		1
miR-n92	CCG030871.1	3	16.092	1	20	1648	1667	AACCCCUAGUUGCACGUGGA	UUCAUGUGGAACAAGGGGUU	Cleavage		1
miR-n92	CCG022642.1	3	20.657	1	20	614	633	AACCCCUAGUUGCACGUGGA	UUCAUGUGGAACAAGGGGUU	Cleavage		1
miR-n92	CCG028689.1	3	21.274	1	20	12516	12535	AACCCCUAGUUGCACGUGGA	UUCAUGUGGAACAAGGGGUU	Cleavage		1
miR-n92	CCG001359.1	3	19.597	1	20	7315	7334	AACCCCUAGUUGCACGUGGA	UUCAUGUGGAACAAGGGGUU	Cleavage		1
miR-n92	CCG004580.1	3	16.658	1	20	31161	31180	AACCCCUAGUUGCACGUGGA	UUCAUGUGGAACAAGGGGUU	Cleavage		1
miR-n93	CCG025416.1	3	12.323	1	21	2009	2029	UUCGAUCUGGGUCAAAUCUUU	AAAGAUUUGACCCAAAUCCAA	Cleavage		1
miR-n93	CCG022867.2	3	19.429	1	21	2981	3001	UUCGAUCUGGGUCAAAUCUUU	AAUGAUUUGACCUAGUUCGAA	Cleavage		1
miR-n93	CCG015613.1	2.5	24.37	1	20	948	967	UUCGAUCUGGGUCAAAUCUU	AAGGUUUGCCCCAGAUUGGA	Cleavage		1
miR-n93	CCG000739.1	3	13.302	1	22	6863	6884	UUCGAUCUGGGUCAAAUCUUUC	GCAAGAUUUGAAUCAGAUCAAA	Translation		1
miR-n93	CCG017900.1	3	16.022	1	20	13150	13169	UUCGAUCUGGGUCAAAUCUU	GAGCUUUGAUCCAGGUUGAA	Cleavage		1
miR-n93	CCG001083.1	3	15.826	1	20	9250	9269	UUCGAUCUGGGUCAAAUCUU	GAGAUUUCAUCUGGAUCGAA	Cleavage		1
miR-n93	CCG005900.1	3	19.706	1	20	1549	1568	UUCGAUCUGGGUCAAAUCUU	AAGGUUUGAUUGGGAUCGAA	Translation		1
miR-n93	CCG023482.1	3	15.956	1	21	7725	7745	UUCGAUCUGGGUCAAAUCUUU	GAACAUUUGUCUCAGAUCGGA	Cleavage		1
miR-n93	CCG015611.2	3	23.134	1	21	719	739	UUCGAUCUGGGUCAAAUCUUU	AAACAUCUGUCCCAGAUCGAA	Cleavage		1
miR-n93	CCG021779.1	3	16.417	1	21	3733	3753	UUCGAUCUGGGUCAAAUCUUU	GAAGAUCUCAUUCAGAUCGAA	Cleavage		1
miR-n94	CCG003358.1	2	14.995	1	21	8897	8917	GGAGCGACCUGGAAUCACAUG	UAUGGGAUUUCAGGUUGCUCC	Cleavage		1
miR-n94	CCG021501.1	3	20.965	1	21	6254	6275	GGAGCGACCUGG-AAUCACAUG	CAUGUGAUUUCCAGGUUGUUCC	Cleavage		1
miR-n94	CCG021503.1	3	17.843	1	21	6308	6329	GGAGCGACCUGG-AAUCACAUG	CAUGUGAUUUCCAGGUUGUUCC	Cleavage		1
miR-n94	CCG020820.1	3	14.646	1	21	633	653	GGAGCGACCUGGAAUCACAUG	CUUGUGAUUUCAUGUCGCUCU	Translation		1
miR-n94	CCG021502.1	3	13.296	1	21	1874	1894	GGAGCGACCUGGAAUCACAUG	UAAGUGGUUCUAGGUCGUUCU	Cleavage		1
miR-n94	CCG020364.1	3	13.479	1	21	10616	10636	GGAGCGACCUGGAAUCACAUG	UAUGGGUUUUCAGGUUGCUCC	Cleavage		1
peu-miR1444a	CCG023279.1	1	15.5	1	20	1074	1093	UCCACAUUCGGUCAAUGUUC	GAACGUUGACCGAAUGUGGG	Cleavage		1
peu-miR1444a	CCG012857.1	1.5	19.016	1	20	1068	1087	UCCACAUUCGGUCAAUGUUC	GAACGUUGACCGAAUGUGGU	Cleavage		1
peu-miR1444a	CCG033137.1	2	14.643	1	20	219	238	UCCACAUUCGGUCAAUGUUC	AAAUGUUGACCGAAUGUGGA	Cleavage		1
peu-miR1444a	CCG025949.1	2	16.147	1	20	1017	1036	UCCACAUUCGGUCAAUGUUC	AAAUGUUGACCGAAUGUGGA	Cleavage		1
peu-miR1444a	CCG004943.1	2	18.448	1	20	1065	1084	UCCACAUUCGGUCAAUGUUC	GAACAUUGACCGAUUGUGGG	Cleavage		1
peu-miR1444a	CCG009235.1	2	15.694	1	20	1074	1093	UCCACAUUCGGUCAAUGUUC	GAACGUCGACCGAAUGUGGG	Cleavage		1
peu-miR1444a	CCG008995.1	2	14.829	1	20	7621	7640	UCCACAUUCGGUCAAUGUUC	GAGUUUUGACCGAAUGUGGA	Cleavage		1
peu-miR1444a	CCG015492.1	2.5	12.214	1	20	530	549	UCCACAUUCGGUCAAUGUUC	GGAUAAUGACCGAGUGUGGA	Cleavage		1
peu-miR1444a	CCG026886.1	3	13.279	1	20	4774	4793	UCCACAUUCGGUCAAUGUUC	AAGCUUUGAUCGAAUGUGGA	Cleavage		1
peu-miR1444a	CCG016452.2	3	15.578	1	20	11320	11339	UCCACAUUCGGUCAAUGUUC	GGAUAUUGUCCUAAUGUGGA	Translation		1
peu-miR1444a	CCG002762.1	3	18.383	1	20	5761	5780	UCCACAUUCGGUCAAUGUUC	GAGCUUUGAUAGAAUGUGGA	Translation		1
peu-miR1444a	CCG011407.1	3	10.559	1	20	290	309	UCCACAUUCGGUCAAUGUUC	GAAGAUUGAACAAAUGUGGA	Translation		1
peu-miR1444a	CCG021362.1	3	10.559	1	20	290	309	UCCACAUUCGGUCAAUGUUC	GAAGAUUGAACAAAUGUGGA	Translation		1
peu-miR1444b	CCG023279.1	1	15.5	1	20	1074	1093	UUCACAUUCGGUCAACGUUC	GAACGUUGACCGAAUGUGGG	Cleavage		1
peu-miR1444b	CCG012857.1	1.5	19.016	1	20	1068	1087	UUCACAUUCGGUCAACGUUC	GAACGUUGACCGAAUGUGGU	Cleavage		1
peu-miR1444b	CCG033137.1	2	14.643	1	20	219	238	UUCACAUUCGGUCAACGUUC	AAAUGUUGACCGAAUGUGGA	Cleavage		1
peu-miR1444b	CCG025949.1	2	16.147	1	20	1017	1036	UUCACAUUCGGUCAACGUUC	AAAUGUUGACCGAAUGUGGA	Cleavage		1
peu-miR1444b	CCG023280.1	2	13.729	1	20	341	360	UUCACAUUCGGUCAACGUUC	GAACGUUAACCGAAUGUGAU	Cleavage		1
peu-miR1444b	CCG009235.1	2	15.694	1	20	1074	1093	UUCACAUUCGGUCAACGUUC	GAACGUCGACCGAAUGUGGG	Cleavage		1
peu-miR1444b	CCG005138.4	2.5	15.184	1	20	4590	4609	UUCACAUUCGGUCAACGUUC	GGAUGUUGAAUGAAUGUGAA	Translation		1
peu-miR1444b	CCG008995.1	2.5	14.829	1	20	7621	7640	UUCACAUUCGGUCAACGUUC	GAGUUUUGACCGAAUGUGGA	Cleavage		1
peu-miR1444b	CCG027142.1	2.5	12.91	1	20	12451	12470	UUCACAUUCGGUCAACGUUC	GAAUCUUGAUCGGAUGUGAA	Cleavage		1
peu-miR1444c	CCG016122.1	3	13.684	1	21	1032	1052	CGAACGUUGACCGAAUGUGAA	UUCACAUUCGUCUAAUGUUCG	Translation		1
peu-miR1444c	CCG030631.1	3	18.769	1	20	1741	1760	CGAACGUUGACCGAAUGUGA	CCACAUGUGGUCAACGUUUG	Cleavage		1
peu-miR1444c	CCG006081.2	2.5	16.938	1	20	1212	1231	CGAACGUUGACCGAAUGUGA	UCACAUUCGAACAAUGUUCG	Translation		1
peu-miR1446	CCG004474.1	2	16.502	1	20	2485	2504	UUCUGAACUCUCUCCCUCAA	UUGAGGAAGAGACUUCAGAA	Cleavage		1
peu-miR1446	CCG024426.1	3	18.452	1	20	3503	3522	UUCUGAACUCUCUCCCUCAA	UUGAUGGAGAGAGUUCGGCA	Cleavage		1
peu-miR1446	CCG024755.1	2.5	14.047	1	20	447	466	UUCUGAACUCUCUCCCUCAA	UUGUGUGAGAGAGUUCAGAG	Cleavage		1
peu-miR1446	CCG017708.1	2.5	15.906	1	20	300	318	UUCUGAACUCUCUCCCUCAA	UUGAGG-AGAGAGUUUAGAA	Cleavage		1
peu-miR1446	CCG012753.1	2.5	15.229	1	20	302	320	UUCUGAACUCUCUCCCUCAA	UUGAGG-AGAGAGUUUAGAA	Cleavage		1
peu-miR1446	CCG031290.1	3	19.678	1	20	1353	1372	UUCUGAACUCUCUCCCUCAA	UUGAAGGAGAGAUUUCAGGG	Cleavage		1
peu-miR1446	CCG001033.1	3	19.038	1	20	1631	1650	UUCUGAACUCUCUCCCUCAA	UUGGUGGGGAGAUUUCAGAA	Cleavage		1
peu-miR1446	CCG014267.1	3	13.081	1	19	1205	1224	UUCUG-AACUCUCUCCCUCA	UGAGGGAGAGAGUUAUAGAA	Cleavage		1
peu-miR1446	CCG013429.1	3	18.953	1	20	68	87	UUCUGAACUCUCUCCCUCAA	UUGAAGGAAGGAGUUUAGAA	Cleavage		1
peu-miR1446	CCG032493.1	3	10.545	1	20	26	44	UUCUGAACUCUCUCCCUCAA	UUGAUGGAGAGA-UUCAGAA	Cleavage		1
peu-miR1447	CCG004600.1	1	22.449	1	21	4434	4454	CAGAAUUGCAGUGCCUUGAUU	GAUCAAGGCACUGCAAUUCUA	Cleavage		1
peu-miR1447	CCG004598.1	2	17.595	1	21	2187	2207	CAGAAUUGCAGUGCCUUGAUU	AAUAAAGGCACUGCAAUUCUA	Cleavage		1
peu-miR1447	CCG004603.1	2.5	18.121	1	21	3439	3459	CAGAAUUGCAGUGCCUUGAUU	GAACAAGGCACUGCAGUUCUU	Cleavage		1
peu-miR1447	CCG026078.1	2.5	23.279	1	21	10077	10097	CAGAAUUGCAGUGCCUUGAUU	GACCAAGGCACUGCGAUUCUA	Cleavage		1
peu-miR1447	CCG009422.1	2.5	12.382	1	21	1138	1158	CAGAAUUGCAGUGCCUUGAUU	AAUCAAGGAAUGGCAAUUCUG	Translation		1
peu-miR1447	CCG026079.4	3	23.663	1	21	3024	3044	CAGAAUUGCAGUGCCUUGAUU	AAUAAAGGCAGUGCAAUUCUU	Translation		1
peu-miR1447	CCG010730.1	3	23.22	1	21	1235	1255	CAGAAUUGCAGUGCCUUGAUU	AAGCGAGGCAGUGCAAUUUUG	Translation		1
peu-miR1447	CCG019649.3	3	13.447	1	21	3211	3231	CAGAAUUGCAGUGCCUUGAUU	AAUCAAGGCAUAGAAGUUCUG	Translation		1
peu-miR1447	CCG000306.1	3	15.777	1	20	2249	2268	CAGAAUUGCAGUGCCUUGAU	CUCAAGGUAUUGAAAUUCUG	Cleavage		1
peu-miR1447	CCG025471.1	3	12.091	1	20	2299	2318	CAGAAUUGCAGUGCCUUGAU	CUCAAGGUAUUGAAAUUCUG	Cleavage		1
peu-miR1447	CCG025987.2	3	11.749	1	20	3194	3213	CAGAAUUGCAGUGCCUUGAU	AUCAAGGUACAGCAAUUUUU	Translation		1
peu-miR1447	CCG004596.1	3	19.026	1	21	2593	2613	CAGAAUUGCAGUGCCUUGAUU	GACCCAGGCACUGCAAUUCUA	Cleavage		1
peu-miR1447	CCG008705.1	2.5	14.023	1	20	1316	1335	CAGAAUUGCAGUGCCUUGAU	AUCAAGGAACUUCAAUUUUG	Translation		1
peu-miR1447	CCG003915.1	3	17.021	1	21	2442	2462	CAGAAUUGCAGUGCCUUGAUU	GAUCAAGGCAGUGAAAUUCUU	Translation		1
peu-miR1447	CCG033949.2	3	13.222	1	20	454	473	CAGAAUUGCAGUGCCUUGAU	GUUAAGGUAUAGCAAUUCUG	Translation		1
peu-miR1447	CCG017574.1	3	19.241	1	21	5679	5699	CAGAAUUGCAGUGCCUUGAUU	AAUCAAAGGUCUGCAAUUCUG	Cleavage		1
peu-miR1447	CCG024135.3	3	16.681	1	20	1908	1927	CAGAAUUGCAGUGCCUUGAU	AUCAAGGAAGUGUAGUUCUG	Translation		1
peu-miR1447	CCG005862.1	3	16.732	1	20	479	497	CAGAAUUGCAGUGCCUUGAU	AUCAAGGC-UUGCGAUUCUG	Cleavage		1
peu-miR1447	CCG006525.1	3	16.732	1	20	479	497	CAGAAUUGCAGUGCCUUGAU	AUCAAGGC-UUGCGAUUCUG	Cleavage		1
peu-miR1448	CCG009866.1	2.5	17.855	1	20	10566	10585	CUUUCCAACGCCUCCCAUAC	CUAUGGGAGGCUUUGGAGAG	Translation		1
peu-miR1448	CCG028973.1	3	16.07	1	20	1988	2007	CUUUCCAACGCCUCCCAUAC	AUAUUGGAGGUGUUGGAGAG	Cleavage		1
peu-miR1448	CCG033819.2	3	21.933	1	20	3021	3040	CUUUCCAACGCCUCCCAUAC	GUUUGGGAGGUGUUGGGGGG	Cleavage		1
peu-miR1448	CCG027030.1	3	22.34	1	20	1238	1257	CUUUCCAACGCCUCCCAUAC	UUAUGGGAGGUGGUGGAAGG	Cleavage		1
peu-miR1448	CCG022713.1	3	11.294	1	20	912	932	CUUUCCAACGC-CUCCCAUAC	GUAUGGGAGUGUGUUGGAAGG	Cleavage		1
peu-miR1448	CCG022716.1	3	11.294	1	20	912	932	CUUUCCAACGC-CUCCCAUAC	GUAUGGGAGUGUGUUGGAAGG	Cleavage		1
peu-miR1448	CCG006613.1	3	16.499	1	19	943	962	CUUUCCAAC-GCCUCCCAUA	UAUGGGAUGCAGUUGGAAAG	Translation		1
peu-miR156a	CCG023325.1	0.5	17.045	1	20	3398	3417	UGACAGAAGAGAGUGAGCAC	GUGCUCGCUCUCUUCUGUCA	Cleavage		1
peu-miR156a	CCG031541.1	1	12.612	1	20	1701	1720	UGACAGAAGAGAGUGAGCAC	GUGCUCUCUCUCUUCUGUCA	Cleavage		1
peu-miR156a	CCG018180.1	1	15.847	1	20	1796	1815	UGACAGAAGAGAGUGAGCAC	GUGCUCUCUCUCUUCUGUCA	Cleavage		1
peu-miR156a	CCG009698.1	1	14.955	1	20	1798	1817	UGACAGAAGAGAGUGAGCAC	GUGCUCUCUCUCUUCUGUCA	Cleavage		1
peu-miR156a	CCG020722.1	1	12.708	1	20	1868	1887	UGACAGAAGAGAGUGAGCAC	GUGCUCUCUCUCUUCUGUCA	Cleavage		1
peu-miR156a	CCG012473.1	1	12.958	1	20	2182	2201	UGACAGAAGAGAGUGAGCAC	GUGCUCUCUCUCUUCUGUCA	Cleavage		1
peu-miR156a	CCG027912.1	1	17.76	1	20	2153	2172	UGACAGAAGAGAGUGAGCAC	GUGCUCUCUCUCUUCUGUCA	Cleavage		1
peu-miR156a	CCG025326.1	1	18.509	1	20	2314	2333	UGACAGAAGAGAGUGAGCAC	GUGCUCUCUCUCUUCUGUCA	Cleavage		1
peu-miR156a	CCG010481.1	1	16.167	1	20	2369	2388	UGACAGAAGAGAGUGAGCAC	GUGCUCUCUCUCUUCUGUCA	Cleavage		1
peu-miR156a	CCG000434.1	1	21.909	1	20	2329	2348	UGACAGAAGAGAGUGAGCAC	GUGCUCUCUCUCUUCUGUCA	Cleavage		1
peu-miR156a	CCG001407.1	1	17.577	1	20	3098	3117	UGACAGAAGAGAGUGAGCAC	GUGCUCUCUCUCUUCUGUCA	Cleavage		1
peu-miR156a	CCG011910.1	1	19.35	1	20	4050	4069	UGACAGAAGAGAGUGAGCAC	GUGCUCUCUCUCUUCUGUCA	Cleavage		1
peu-miR156a	CCG020346.1	1	20.26	1	20	4101	4120	UGACAGAAGAGAGUGAGCAC	GUGCUCUCUCUCUUCUGUCA	Cleavage		1
peu-miR156a	CCG031514.1	1	10.351	1	20	4022	4041	UGACAGAAGAGAGUGAGCAC	GUGCUCUCUCUCUUCUGUCA	Cleavage		1
peu-miR156a	CCG027960.1	3	12.352	1	20	66	85	UGACAGAAGAGAGUGAGCAC	GUGCUCGUUUUCUUCUCUCA	Cleavage		1
peu-miR156a	CCG000525.1	2.5	15.944	1	20	273	292	UGACAGAAGAGAGUGAGCAC	CUGCACACUCUCUUCUGUUA	Cleavage		1
peu-miR156a	CCG033308.1	2	18.528	1	20	2191	2210	UGACAGAAGAGAGUGAGCAC	GCGCUCUCUCUCUUCUGUCA	Cleavage		1
peu-miR156a	CCG003784.1	2.5	18.297	1	20	1316	1335	UGACAGAAGAGAGUGAGCAC	GUGCCUGCUUUCUUCUGUCA	Cleavage		1
peu-miR156a	CCG031536.2	2.5	12.01	1	20	6405	6424	UGACAGAAGAGAGUGAGCAC	GUGUUCAUUAUCUUUUGUCA	Translation		1
peu-miR156a	CCG011820.1	3	17.084	1	20	1798	1817	UGACAGAAGAGAGUGAGCAC	GUUCUCAUUCUCUUUUGUCC	Cleavage		1
peu-miR156a	CCG012206.1	3	14.262	1	20	8536	8555	UGACAGAAGAGAGUGAGCAC	GUUCUCAUUCUCUUUUGUCC	Cleavage		1
peu-miR156a	CCG030410.1	3	12.82	1	20	3458	3477	UGACAGAAGAGAGUGAGCAC	GUUCUCAUUCUUUUUUGUUA	Cleavage		1
peu-miR156a	CCG014439.1	3	6.196	1	20	3771	3790	UGACAGAAGAGAGUGAGCAC	GUGCUCUUUCCUUUCUGUCA	Translation		1
peu-miR156a	CCG024905.1	3	16.128	1	20	3210	3229	UGACAGAAGAGAGUGAGCAC	GUUGUCACUUUCUUUUGUCA	Cleavage		1
peu-miR156a	CCG033934.1	3	20.815	1	20	1390	1410	UGACAGAAGAG-AGUGAGCAC	GUGCUCACUUCUAUUCUGUCA	Translation		1
peu-miR156a	CCG019142.1	3	22.052	1	19	2936	2955	UGACAGA-AGAGAGUGAGCA	UGUUCACUCUCUCUUUGUCA	Cleavage		1
peu-miR156b	CCG018180.1	1	16.95	1	21	1796	1816	UUGACAGAAGAUAGAGAGCAC	GUGCUCUCUCUCUUCUGUCAA	Cleavage		1
peu-miR156b	CCG009698.1	1	17.282	1	21	1798	1818	UUGACAGAAGAUAGAGAGCAC	GUGCUCUCUCUCUUCUGUCAA	Cleavage		1
peu-miR156b	CCG001407.1	1	18.521	1	21	3098	3118	UUGACAGAAGAUAGAGAGCAC	GUGCUCUCUCUCUUCUGUCAA	Cleavage		1
peu-miR156b	CCG011910.1	1	20.057	1	21	4050	4070	UUGACAGAAGAUAGAGAGCAC	GUGCUCUCUCUCUUCUGUCAA	Cleavage		1
peu-miR156b	CCG020346.1	1	21.619	1	21	4101	4121	UUGACAGAAGAUAGAGAGCAC	GUGCUCUCUCUCUUCUGUCAA	Cleavage		1
peu-miR156b	CCG031514.1	1	13.999	1	21	4022	4042	UUGACAGAAGAUAGAGAGCAC	GUGCUCUCUCUCUUCUGUCAA	Cleavage		1
peu-miR156b	CCG025326.1	1.5	18.485	1	21	2314	2334	UUGACAGAAGAUAGAGAGCAC	GUGCUCUCUCUCUUCUGUCAG	Cleavage		1
peu-miR156b	CCG000434.1	1.5	21.921	1	21	2329	2349	UUGACAGAAGAUAGAGAGCAC	GUGCUCUCUCUCUUCUGUCAG	Cleavage		1
peu-miR156b	CCG031541.1	2	12.526	1	21	1701	1721	UUGACAGAAGAUAGAGAGCAC	GUGCUCUCUCUCUUCUGUCAU	Cleavage		1
peu-miR156b	CCG020722.1	2	13.471	1	21	1868	1888	UUGACAGAAGAUAGAGAGCAC	GUGCUCUCUCUCUUCUGUCAU	Cleavage		1
peu-miR156b	CCG012473.1	2	12.961	1	21	2182	2202	UUGACAGAAGAUAGAGAGCAC	GUGCUCUCUCUCUUCUGUCAU	Cleavage		1
peu-miR156b	CCG027912.1	2	17.751	1	21	2153	2173	UUGACAGAAGAUAGAGAGCAC	GUGCUCUCUCUCUUCUGUCAU	Cleavage		1
peu-miR156b	CCG010481.1	2	15.983	1	21	2369	2389	UUGACAGAAGAUAGAGAGCAC	GUGCUCUCUCUCUUCUGUCAU	Cleavage		1
peu-miR156b	CCG014197.1	1.5	13.321	1	20	214	233	UUGACAGAAGAUAGAGAGCA	UGCUCUUUAUCUUUUGUCAG	Cleavage		1
peu-miR156b	CCG007683.1	1.5	13.321	1	20	6579	6598	UUGACAGAAGAUAGAGAGCA	UGCUCUUUAUCUUUUGUCAG	Cleavage		1
peu-miR156b	CCG021082.1	3	16.155	1	21	1510	1530	UUGACAGAAGAUAGAGAGCAC	GUGUUCUUUGUUUUCUGUUGA	Cleavage		1
peu-miR156b	CCG002126.1	3	11.374	1	20	32	51	UUGACAGAAGAUAGAGAGCA	CUCUCUCUAUUUUCUGUCAG	Cleavage		1
peu-miR156b	CCG003159.2	3	15.254	1	21	3168	3188	UUGACAGAAGAUAGAGAGCAC	GUGUUCUCUAUUUUUUUUCAA	Cleavage		1
peu-miR156b	CCG016014.1	3	21.87	1	20	365	384	UUGACAGAAGAUAGAGAGCA	UGCUUUCUGUUUUCUGUUAC	Cleavage		1
peu-miR156b	CCG025698.1	3	10.483	1	20	134	153	UUGACAGAAGAUAGAGAGCA	UGUUCUUUGUUUUCUGUUGA	Cleavage		1
peu-miR156b	CCG033308.1	3	18.452	1	21	2191	2211	UUGACAGAAGAUAGAGAGCAC	GCGCUCUCUCUCUUCUGUCAU	Cleavage		1
peu-miR156b	CCG007619.1	3	18.297	1	21	13159	13179	UUGACAGAAGAUAGAGAGCAC	GUGCUUUUUGUCUGUUGUCAA	Cleavage		1
peu-miR156b	CCG022608.1	2.5	21.854	1	20	23	42	UUGACAGAAGAUAGAGAGCA	UGUUUUCCAUUUUCUGUCAA	Cleavage		1
peu-miR156b	CCG023325.1	3	16.393	1	21	3398	3418	UUGACAGAAGAUAGAGAGCAC	GUGCUCGCUCUCUUCUGUCAU	Cleavage		1
peu-miR156b	CCG010547.1	3	10.974	1	20	1155	1174	UUGACAGAAGAUAGAGAGCA	UGUUCUUUAUUUUCUUUCAA	Cleavage		1
peu-miR156b	CCG023296.1	3	12.405	1	20	1290	1309	UUGACAGAAGAUAGAGAGCA	UGUUUUUUAUUUUCUGUCAC	Cleavage		1
peu-miR156b	CCG030687.1	3	12.748	1	21	2681	2701	UUGACAGAAGAUAGAGAGCAC	GUGCUGUUUAUAUUUUGUCAA	Translation		1
peu-miR156b	CCG021606.1	3	24.516	1	20	365	384	UUGACAGAAGAUAGAGAGCA	UGCUCUCUGUAUUCUGUUAC	Translation		1
peu-miR156b	CCG008548.1	2.5	10.939	1	20	9061	9080	UUGACAGAAGAUAGAGAGCA	UGUUUUUUAUGUUCUGUCAA	Translation		1
peu-miR156b	CCG007704.1	3	12.698	1	21	2291	2311	UUGACAGAAGAUAGAGAGCAC	GUGGUAUUUAUUUUCUGUCAA	Cleavage		1
peu-miR156b	CCG012349.1	3	12.698	1	21	2291	2311	UUGACAGAAGAUAGAGAGCAC	GUGGUAUUUAUUUUCUGUCAA	Cleavage		1
peu-miR156b	CCG027582.1	3	10.606	1	20	602	621	UUGACAGAAGAUAGAGAGCA	UUCUUUUUAUCUUCUGUUAG	Cleavage		1
peu-miR156b	CCG012923.2	3	13.453	1	20	1164	1183	UUGACAGAAGAUAGAGAGCA	UGUUAUCUAUUUUUUGUUAA	Cleavage		1
peu-miR156b	CCG026505.1	3	12.166	1	21	202	222	UUGACAGAAGAUAGAGAGCAC	GUGCUCUAUAUCAUCUGUUGA	Translation		1
peu-miR156b	CCG006012.1	3	12.166	1	21	202	222	UUGACAGAAGAUAGAGAGCAC	GUGCUCUAUAUCAUCUGUUGA	Translation		1
peu-miR156b	CCG011331.1	3	21.067	1	20	11034	11053	UUGACAGAAGAUAGAGAGCA	UGCUCUCUGUUUUCAGUCGA	Cleavage		1
peu-miR156b	CCG026683.1	3	11.003	1	20	2964	2983	UUGACAGAAGAUAGAGAGCA	UGUUCUCUGUUUUCUGUCUA	Cleavage		1
peu-miR156b	CCG028533.1	3	12.392	1	20	3464	3483	UUGACAGAAGAUAGAGAGCA	UGUCUUCUAUUUUCUGUCGA	Cleavage		1
peu-miR156b	CCG020559.1	2.5	14.18	1	20	960	979	UUGACAGAAGAUAGAGAGCA	UGCUUUCUAUCAACUGUCAA	Translation		1
peu-miR156b	CCG013006.1	3	17.182	1	20	3421	3440	UUGACAGAAGAUAGAGAGCA	UGCUCUCUGUCAUCUGACAA	Translation		1
peu-miR156b	CCG015597.1	3	16.804	1	20	3660	3679	UUGACAGAAGAUAGAGAGCA	UGUUUGCUGUCUUUUGUCAA	Cleavage		1
peu-miR156b	CCG011336.1	3	9.605	1	20	5077	5096	UUGACAGAAGAUAGAGAGCA	UUCUUUCUAUUUUUUGUUAA	Cleavage		1
peu-miR156b	CCG030640.1	2.5	15.551	1	20	98	117	UUGACAGAAGAUAGAGAGCA	UGCUCUCUUGUUUCUGUCAA	Translation		1
peu-miR156b	CCG008284.1	2.5	17.389	1	20	2318	2337	UUGACAGAAGAUAGAGAGCA	UGCUCUCAAUCGUCUGUCAG	Translation		1
peu-miR156b	CCG031016.1	3	22.04	1	20	119	138	UUGACAGAAGAUAGAGAGCA	UGUUCUCUUUCUUGUGUCAA	Cleavage		1
peu-miR156b	CCG019186.1	3	12.132	1	20	3281	3300	UUGACAGAAGAUAGAGAGCA	UGCUUUAUAUCUUUUGUCAC	Cleavage		1
peu-miR156b	CCG015805.1	3	12.132	1	20	3283	3302	UUGACAGAAGAUAGAGAGCA	UGCUUUAUAUCUUUUGUCAC	Cleavage		1
peu-miR156b	CCG008333.1	3	17.254	1	20	7303	7322	UUGACAGAAGAUAGAGAGCA	UCCUCUUUGUCUUUUGUCAG	Cleavage		1
peu-miR156b	CCG024777.1	3	18.086	1	20	1166	1185	UUGACAGAAGAUAGAGAGCA	UUCUUGCUAUUUUCUGUCAA	Cleavage		1
peu-miR156b	CCG001563.1	3	21.972	1	20	81	100	UUGACAGAAGAUAGAGAGCA	UUCUCGUUAUCUUUUGUCAA	Cleavage		1
peu-miR156b	CCG000527.3	3	15.454	1	20	2229	2248	UUGACAGAAGAUAGAGAGCA	UGUUCUCCGUGUUCUGUCAA	Translation		1
peu-miR156b	CCG018811.1	3	6.44	1	20	2525	2544	UUGACAGAAGAUAGAGAGCA	UUCCCUUUAUCUUUUGUCAA	Cleavage		1
peu-miR156b	CCG018978.1	3	18.483	1	20	3963	3982	UUGACAGAAGAUAGAGAGCA	UUCUUUUUAUCUACUGUCAA	Cleavage		1
peu-miR156b	CCG023133.5	3	16.816	1	20	3848	3867	UUGACAGAAGAUAGAGAGCA	UGUUUUCUAUAUGCUGUCAA	Translation		1
peu-miR156c	CCG031541.1	0.5	12.612	1	20	1701	1720	UGACAGAAGAGAGGGAGCAC	GUGCUCUCUCUCUUCUGUCA	Cleavage		1
peu-miR156c	CCG018180.1	0.5	15.847	1	20	1796	1815	UGACAGAAGAGAGGGAGCAC	GUGCUCUCUCUCUUCUGUCA	Cleavage		1
peu-miR156c	CCG009698.1	0.5	14.955	1	20	1798	1817	UGACAGAAGAGAGGGAGCAC	GUGCUCUCUCUCUUCUGUCA	Cleavage		1
peu-miR156c	CCG020722.1	0.5	12.708	1	20	1868	1887	UGACAGAAGAGAGGGAGCAC	GUGCUCUCUCUCUUCUGUCA	Cleavage		1
peu-miR156c	CCG012473.1	0.5	12.958	1	20	2182	2201	UGACAGAAGAGAGGGAGCAC	GUGCUCUCUCUCUUCUGUCA	Cleavage		1
peu-miR156c	CCG027912.1	0.5	17.76	1	20	2153	2172	UGACAGAAGAGAGGGAGCAC	GUGCUCUCUCUCUUCUGUCA	Cleavage		1
peu-miR156c	CCG025326.1	0.5	18.509	1	20	2314	2333	UGACAGAAGAGAGGGAGCAC	GUGCUCUCUCUCUUCUGUCA	Cleavage		1
peu-miR156c	CCG010481.1	0.5	16.167	1	20	2369	2388	UGACAGAAGAGAGGGAGCAC	GUGCUCUCUCUCUUCUGUCA	Cleavage		1
peu-miR156c	CCG000434.1	0.5	21.909	1	20	2329	2348	UGACAGAAGAGAGGGAGCAC	GUGCUCUCUCUCUUCUGUCA	Cleavage		1
peu-miR156c	CCG001407.1	0.5	17.577	1	20	3098	3117	UGACAGAAGAGAGGGAGCAC	GUGCUCUCUCUCUUCUGUCA	Cleavage		1
peu-miR156c	CCG011910.1	0.5	19.35	1	20	4050	4069	UGACAGAAGAGAGGGAGCAC	GUGCUCUCUCUCUUCUGUCA	Cleavage		1
peu-miR156c	CCG020346.1	0.5	20.26	1	20	4101	4120	UGACAGAAGAGAGGGAGCAC	GUGCUCUCUCUCUUCUGUCA	Cleavage		1
peu-miR156c	CCG031514.1	0.5	10.351	1	20	4022	4041	UGACAGAAGAGAGGGAGCAC	GUGCUCUCUCUCUUCUGUCA	Cleavage		1
peu-miR156c	CCG023325.1	1	17.045	1	20	3398	3417	UGACAGAAGAGAGGGAGCAC	GUGCUCGCUCUCUUCUGUCA	Cleavage		1
peu-miR156c	CCG033308.1	1.5	18.528	1	20	2191	2210	UGACAGAAGAGAGGGAGCAC	GCGCUCUCUCUCUUCUGUCA	Cleavage		1
peu-miR156c	CCG017182.2	2.5	11.161	1	20	4796	4815	UGACAGAAGAGAGGGAGCAC	UUGCUUCCUCUCUUUUGUUA	Cleavage		1
peu-miR156c	CCG012923.2	3	9.837	1	20	447	466	UGACAGAAGAGAGGGAGCAC	UUGCUUCUUCUUUUUUGUCA	Cleavage		1
peu-miR156c	CCG001381.2	3	16.459	1	20	1429	1448	UGACAGAAGAGAGGGAGCAC	GUGUUUUCUCUCUUCUGUUU	Cleavage		1
peu-miR156c	CCG023180.1	3	12.685	1	20	437	456	UGACAGAAGAGAGGGAGCAC	AUGCUUCUUCUUUUUUGUCA	Cleavage		1
peu-miR156c	CCG008114.1	3	13.151	1	20	4419	4438	UGACAGAAGAGAGGGAGCAC	AUGCUCCUUUUCUUUUGUUA	Cleavage		1
peu-miR156c	CCG021918.1	3	18.916	1	20	2260	2279	UGACAGAAGAGAGGGAGCAC	GUGCUUCUUUUCUGCUGUCA	Cleavage		1
peu-miR156c	CCG014439.1	2.5	6.196	1	20	3771	3790	UGACAGAAGAGAGGGAGCAC	GUGCUCUUUCCUUUCUGUCA	Translation		1
peu-miR156c	CCG023667.1	3	16.172	1	20	4610	4629	UGACAGAAGAGAGGGAGCAC	GUGUUUCUUCUCUUCUCUCA	Cleavage		1
peu-miR156c	CCG001418.1	3	16.369	1	20	4630	4649	UGACAGAAGAGAGGGAGCAC	GUGUUUCUUCUCUUCUCUCA	Cleavage		1
peu-miR156c	CCG030463.1	3	18.016	1	20	9653	9672	UGACAGAAGAGAGGGAGCAC	GUGCUUCUUCUUUUUUGUCU	Cleavage		1
peu-miR156c	CCG016449.1	3	13.233	1	20	2875	2894	UGACAGAAGAGAGGGAGCAC	GUGCUUCCUUUUUUCUGUGA	Cleavage		1
peu-miR156c	CCG025431.1	2.5	11.112	1	20	1068	1087	UGACAGAAGAGAGGGAGCAC	GUGUUUCCUGUCUUCUGUUA	Translation		1
peu-miR156c	CCG016450.3	3	13.164	1	20	2890	2909	UGACAGAAGAGAGGGAGCAC	GUGCUUCCUUUUUUCUGUGA	Cleavage		1
peu-miR156c	CCG002728.1	3	15.443	1	20	664	683	UGACAGAAGAGAGGGAGCAC	CUGCUUCUUCUAUUCUGUCA	Translation		1
peu-miR156c	CCG016434.3	3	15.213	1	20	665	684	UGACAGAAGAGAGGGAGCAC	CUGCUUCUUCUAUUCUGUCA	Translation		2
peu-miR156c	CCG016434.3	3	15.531	1	20	1196	1215	UGACAGAAGAGAGGGAGCAC	CUGCUUCUUCUAUUCUGUCA	Translation		2
peu-miR156c	CCG021902.2	3	18.369	1	20	39	58	UGACAGAAGAGAGGGAGCAC	GGGCUUCCUCUCUUCUCUCA	Cleavage		1
peu-miR156c	CCG023745.1	3	20.422	1	20	262	281	UGACAGAAGAGAGGGAGCAC	GUGCUCUUCCUUUUCUGUCG	Cleavage		1
peu-miR156c	CCG010370.1	3	14.869	1	20	3063	3082	UGACAGAAGAGAGGGAGCAC	GUGUUUUAUCUUUUCUGUCA	Cleavage		1
peu-miR156c	CCG033641.1	3	7.172	1	20	37	56	UGACAGAAGAGAGGGAGCAC	GUCCUCCUUCUCUUCUCUCA	Cleavage		1
peu-miR156c	CCG004205.1	3	15.592	1	20	4143	4162	UGACAGAAGAGAGGGAGCAC	CUUUUCCCUCUCUUCUGUUA	Cleavage		1
peu-miR156c	CCG029234.1	3	14.007	1	20	4007	4026	UGACAGAAGAGAGGGAGCAC	GUGCUCUCUCUCAUCUGUAA	Cleavage		1
peu-miR156c	CCG006742.1	3	13.961	1	20	1584	1603	UGACAGAAGAGAGGGAGCAC	GUGCUUCAUUUUUUUUGUCA	Cleavage		1
peu-miR156c	CCG017493.1	3	21.61	1	20	1619	1638	UGACAGAAGAGAGGGAGCAC	GUGUUGCAUUUCUUCUGUCA	Cleavage		1
peu-miR156c	CCG002763.2	3	11.155	1	20	3540	3559	UGACAGAAGAGAGGGAGCAC	GUGCAUCCUCAUUUCUGUCA	Translation		1
peu-miR156c	CCG003784.1	3	18.297	1	20	1316	1335	UGACAGAAGAGAGGGAGCAC	GUGCCUGCUUUCUUCUGUCA	Cleavage		1
peu-miR159a	CCG031371.1	2.5	22.132	1	21	1899	1919	UUUGGAUUGAAGGGAGCUCUA	UAGAGCUCCCUUCACUCCAAU	Cleavage		1
peu-miR159a	CCG022356.1	2.5	19.056	1	21	2847	2867	UUUGGAUUGAAGGGAGCUCUA	UAGAGCUCCCUUCACUCCAAU	Cleavage		1
peu-miR159a	CCG020390.2	2.5	20.433	1	21	3252	3272	UUUGGAUUGAAGGGAGCUCUA	UAGAGCUCCCUUCACUCCAAU	Cleavage		1
peu-miR159a	CCG034023.1	2	21.65	1	21	100	120	UUUGGAUUGAAGGGAGCUCUA	UGGAGCUCCAUUCGAUCCAAA	Cleavage		1
peu-miR159a	CCG010463.1	2	21.65	1	21	100	120	UUUGGAUUGAAGGGAGCUCUA	UGGAGCUCCAUUCGAUCCAAA	Cleavage		1
peu-miR159a	CCG032316.1	2	17.775	1	20	579	598	UUUGGAUUGAAGGGAGCUCU	AGAGCUCUCUUCAAUCCCAA	Cleavage		1
peu-miR159a	CCG032598.1	3	21.567	1	21	1648	1668	UUUGGAUUGAAGGGAGCUCUA	UGGAGCUCCCUUCACUCCAAU	Cleavage		1
peu-miR159a	CCG006164.1	2.5	14.463	1	21	740	760	UUUGGAUUGAAGGGAGCUCUA	UAGAGCCCCCUUCAAACCAAA	Cleavage		1
peu-miR159a	CCG027899.1	3	20.896	1	21	118	138	UUUGGAUUGAAGGGAGCUCUA	UGGAGCUCUAUUCGGUCCAAA	Cleavage		1
peu-miR159a	CCG007962.1	3	15.585	1	21	784	804	UUUGGAUUGAAGGGAGCUCUA	UGGAGCCCCCUUCAAACCAAA	Cleavage		1
peu-miR159a	CCG009586.1	3	22.054	1	21	1406	1426	UUUGGAUUGAAGGGAGCUCUA	UUGAGUUUUCUUCAGUCCAAA	Cleavage		1
peu-miR159a	CCG000941.1	3	19.159	1	21	1712	1732	UUUGGAUUGAAGGGAGCUCUA	UAGAGCUUCCUUUUAUUUAAA	Cleavage		1
peu-miR159a	CCG023806.2	3	21.873	1	21	2489	2509	UUUGGAUUGAAGGGAGCUCUA	UGGGGUUUCCUUGAAUCCAAA	Translation		1
peu-miR159a	CCG013537.1	3	7.954	1	20	14302	14321	UUUGGAUUGAAGGGAGCUCU	UUGGCUUCCUUCAAUCCAAA	Cleavage		1
peu-miR159a	CCG008050.1	2.5	8.973	1	20	438	457	UUUGGAUUGAAGGGAGCUCU	AAAGCUCCCUUUAAUUCAAG	Cleavage		1
peu-miR159a	CCG016329.1	3	15.775	1	20	3366	3385	UUUGGAUUGAAGGGAGCUCU	GGAGCUCCCUUUAAGCCGAA	Cleavage		1
peu-miR159a	CCG025336.1	2.5	12.464	1	20	1904	1923	UUUGGAUUGAAGGGAGCUCU	AGAGUUUCUUUGAAUCCAAA	Translation		1
peu-miR159a	CCG000232.1	3	12.118	1	20	841	860	UUUGGAUUGAAGGGAGCUCU	AGAUCUCCUUUCAAUUUAAG	Cleavage		1
peu-miR159a	CCG029149.1	3	7.426	1	20	7	26	UUUGGAUUGAAGGGAGCUCU	AUAACUCUCUUCAGUCCAAA	Cleavage		1
peu-miR159a	CCG001386.1	3	20.172	1	20	1360	1379	UUUGGAUUGAAGGGAGCUCU	AGAUCCUCCUUCAAUCCAAG	Cleavage		1
peu-miR159a	CCG001787.1	3	17.641	1	20	1477	1496	UUUGGAUUGAAGGGAGCUCU	AUGGCUACCUUCAAUCUAAA	Cleavage		1
peu-miR159a	CCG018256.1	3	17.737	1	20	16133	16152	UUUGGAUUGAAGGGAGCUCU	AGGAGUCCCUUCAAUCCAAG	Cleavage		1
peu-miR159a	CCG005324.1	3	14.878	1	20	4463	4482	UUUGGAUUGAAGGGAGCUCU	AGUUCUCCCUUCUAUCCAAA	Cleavage		1
peu-miR159b	CCG032598.1	1	21.567	1	21	1648	1668	AUUGGAGUGAAGGGAGCUCGA	UGGAGCUCCCUUCACUCCAAU	Cleavage		1
peu-miR159b	CCG031371.1	1	22.132	1	21	1899	1919	AUUGGAGUGAAGGGAGCUCGA	UAGAGCUCCCUUCACUCCAAU	Cleavage		1
peu-miR159b	CCG022356.1	1	19.056	1	21	2847	2867	AUUGGAGUGAAGGGAGCUCGA	UAGAGCUCCCUUCACUCCAAU	Cleavage		1
peu-miR159b	CCG020390.2	1	20.433	1	21	3252	3272	AUUGGAGUGAAGGGAGCUCGA	UAGAGCUCCCUUCACUCCAAU	Cleavage		1
peu-miR159b	CCG013325.1	2.5	14.197	1	21	7067	7087	AUUGGAGUGAAGGGAGCUCGA	UUGAGCUCUUUUCAUUUCAAU	Cleavage		1
peu-miR159b	CCG034070.1	3	15.781	1	21	141	161	AUUGGAGUGAAGGGAGCUCGA	UUGAUCUCCUUUCACUCCAAA	Cleavage		1
peu-miR159b	CCG025585.1	3	13.935	1	21	6421	6441	AUUGGAGUGAAGGGAGCUCGA	UCGUGUUUUCUUCACUUCAAU	Cleavage		1
peu-miR159b	CCG003130.1	3	13.935	1	21	6485	6505	AUUGGAGUGAAGGGAGCUCGA	UCGUGUUUUCUUCACUUCAAU	Cleavage		1
peu-miR159b	CCG033960.1	3	12.459	1	20	10940	10959	AUUGGAGUGAAGGGAGCUCG	UGAGUUUUCUUCACUCCAAA	Cleavage		1
peu-miR159b	CCG032363.1	3	10.652	1	20	7547	7566	AUUGGAGUGAAGGGAGCUCG	CGAGCUUCUUUUAUUUCAGU	Cleavage		1
peu-miR159b	CCG017817.2	3	14.03	1	20	3118	3137	AUUGGAGUGAAGGGAGCUCG	UGAGCUACCUUCACUCUAAA	Cleavage		1
peu-miR159b	CCG032020.1	3	16.091	1	20	13200	13219	AUUGGAGUGAAGGGAGCUCG	CGAACUUCCUUUAUUCUAAU	Cleavage		1
peu-miR159b	CCG032016.1	3	16.091	1	20	13200	13219	AUUGGAGUGAAGGGAGCUCG	CGAACUUCCUUUAUUCUAAU	Cleavage		1
peu-miR159b	CCG032010.1	3	16.091	1	20	13201	13220	AUUGGAGUGAAGGGAGCUCG	CGAACUUCCUUUAUUCUAAU	Cleavage		1
peu-miR159b	CCG014652.1	3	3.39	1	20	40	59	AUUGGAGUGAAGGGAGCUCG	CCAGCUCUCUUUUCUCCAAU	Cleavage		1
peu-miR159b	CCG013704.1	3	3.39	1	20	40	59	AUUGGAGUGAAGGGAGCUCG	CCAGCUCUCUUUUCUCCAAU	Cleavage		1
peu-miR159b	CCG009036.1	3	10.754	1	20	390	409	AUUGGAGUGAAGGGAGCUCG	CCAGCUCUCUUCUCUUCAAU	Cleavage		1
peu-miR159b	CCG033598.1	3	13.962	1	20	5438	5457	AUUGGAGUGAAGGGAGCUCG	UGAACUCCCUUUCCUCCAAU	Cleavage		1
peu-miR159c	CCG032598.1	2.5	21.567	1	20	1649	1668	CUUGGAUUGAAGGGAGCUCC	GGAGCUCCCUUCACUCCAAU	Cleavage		1
peu-miR159c	CCG008050.1	3	8.973	1	20	438	457	CUUGGAUUGAAGGGAGCUCC	AAAGCUCCCUUUAAUUCAAG	Cleavage		1
peu-miR159c	CCG012857.1	3	21.03	1	21	1463	1483	CUUGGAUUGAAGGGAGCUCCU	AGGAGCUUCUUGUAAUUCAAG	Translation		1
peu-miR159c	CCG029859.1	3	12.372	1	21	3455	3475	CUUGGAUUGAAGGGAGCUCCU	AGGAACUUUCUUCAAUUCGAG	Cleavage		1
peu-miR159c	CCG029858.1	3	11.945	1	21	2072	2092	CUUGGAUUGAAGGGAGCUCCU	AGGAACUUUCUUCAAUUCGAG	Cleavage		1
peu-miR159c	CCG015672.1	3	11.304	1	21	2158	2178	CUUGGAUUGAAGGGAGCUCCU	AGGAACUUUCUUCAAUUCGAG	Cleavage		1
peu-miR159c	CCG015648.1	3	12.168	1	21	8844	8864	CUUGGAUUGAAGGGAGCUCCU	AGGAACUUUCUUCAAUUCGAG	Cleavage		1
peu-miR159c	CCG018256.1	2	17.737	1	21	16133	16152	CUUGGAUUGAAGGGAGCUCCU	AGGAG-UCCCUUCAAUCCAAG	Cleavage		1
peu-miR159c	CCG034023.1	2.5	21.65	1	20	101	120	CUUGGAUUGAAGGGAGCUCC	GGAGCUCCAUUCGAUCCAAA	Cleavage		1
peu-miR159c	CCG010463.1	2.5	21.65	1	20	101	120	CUUGGAUUGAAGGGAGCUCC	GGAGCUCCAUUCGAUCCAAA	Cleavage		1
peu-miR159c	CCG023969.1	3	18.068	1	20	4520	4539	CUUGGAUUGAAGGGAGCUCC	GGGUUUCUCUUCAAUCCAGG	Cleavage		1
peu-miR159c	CCG004848.1	3	22.11	1	20	6881	6900	CUUGGAUUGAAGGGAGCUCC	GGGGAUCCUUUUGAUCCAAG	Cleavage		1
peu-miR159c	CCG021127.1	3	22.073	1	20	5715	5734	CUUGGAUUGAAGGGAGCUCC	GCAGCGCCCUUCAAUUUAAG	Cleavage		1
peu-miR159c	CCG018940.1	3	20.972	1	20	1423	1442	CUUGGAUUGAAGGGAGCUCC	GGAACUCACUUCUAUCCAAG	Cleavage		1
peu-miR159d	CCG032598.1	1.5	21.567	1	20	1649	1668	CUUGGGGUGAAGGGAGCUCC	GGAGCUCCCUUCACUCCAAU	Cleavage		1
peu-miR159d	CCG015029.1	2	12.203	1	20	4020	4039	CUUGGGGUGAAGGGAGCUCC	GGAGCUCCCUUCAUCACAAG	Cleavage		1
peu-miR159d	CCG020390.2	2.5	20.433	1	20	3253	3272	CUUGGGGUGAAGGGAGCUCC	AGAGCUCCCUUCACUCCAAU	Cleavage		1
peu-miR159d	CCG022356.1	2.5	19.056	1	20	2848	2867	CUUGGGGUGAAGGGAGCUCC	AGAGCUCCCUUCACUCCAAU	Cleavage		1
peu-miR159d	CCG031371.1	2.5	22.132	1	20	1900	1919	CUUGGGGUGAAGGGAGCUCC	AGAGCUCCCUUCACUCCAAU	Cleavage		1
peu-miR159d	CCG027702.1	3	24.158	1	21	894	914	CUUGGGGUGAAGGGAGCUCCU	AGGAGUUUCCUUCAUACCAAG	Cleavage		1
peu-miR159d	CCG010181.1	3	17.978	1	21	293	313	CUUGGGGUGAAGGGAGCUCCU	AGGAGUUUCCUUCAUACCAAG	Cleavage		1
peu-miR159d	CCG027087.1	3	20.886	1	21	2818	2838	CUUGGGGUGAAGGGAGCUCCU	AGGAGUAUCUUUCACUCCAAG	Cleavage		1
peu-miR159d	CCG019027.1	3	21.349	1	21	1616	1636	CUUGGGGUGAAGGGAGCUCCU	AGGAGGUUUCUUAACCCCAAG	Translation		1
peu-miR159d	CCG030215.1	3	14.182	1	21	57	77	CUUGGGGUGAAGGGAGCUCCU	AAGAGCUCUCUUAAUCCCAAG	Translation		1
peu-miR159d	CCG030216.1	3	13.046	1	21	80	100	CUUGGGGUGAAGGGAGCUCCU	AAGAGCUCUCUUAAUCCCAAG	Translation		1
peu-miR159d	CCG025119.1	3	19.162	1	21	2576	2596	CUUGGGGUGAAGGGAGCUCCU	AUGAGCUGCCAUCACCCCAAG	Translation		1
peu-miR160a-5p	CCG013979.1	0.5	20.517	1	21	2306	2326	UGCCUGGCUCCCUGUAUGCCA	UGGCAUGCAGGGAGCCAGGCA	Cleavage		1
peu-miR160a-5p	CCG019520.1	0.5	19.231	1	21	2509	2529	UGCCUGGCUCCCUGUAUGCCA	UGGCAUGCAGGGAGCCAGGCA	Cleavage		1
peu-miR160a-5p	CCG022077.1	0.5	22.396	1	21	1933	1953	UGCCUGGCUCCCUGUAUGCCA	UGGCAUGCAGGGAGCCAGGCA	Cleavage		1
peu-miR160a-5p	CCG033575.1	0.5	20.696	1	21	2311	2331	UGCCUGGCUCCCUGUAUGCCA	UGGCAUGCAGGGAGCCAGGCA	Cleavage		1
peu-miR160a-5p	CCG028189.1	0	24.359	1	20	2715	2734	UGCCUGGCUCCCUGUAUGCC	GGCAUACAGGGAGCCAGGCA	Cleavage		1
peu-miR160a-5p	CCG028263.1	0	23.363	1	20	2557	2576	UGCCUGGCUCCCUGUAUGCC	GGCAUACAGGGAGCCAGGCA	Cleavage		1
peu-miR160a-5p	CCG016668.1	0	18.902	1	20	1911	1930	UGCCUGGCUCCCUGUAUGCC	GGCAUACAGGGAGCCAGGCA	Cleavage		1
peu-miR160a-5p	CCG028452.1	0	22.111	1	20	1764	1783	UGCCUGGCUCCCUGUAUGCC	GGCAUACAGGGAGCCAGGCA	Cleavage		1
peu-miR160a-5p	CCG000777.2	3	23.984	1	20	6656	6675	UGCCUGGCUCCCUGUAUGCC	GGCAGAUGGAGAGCCAGGCA	Translation		1
peu-miR160a-5p	CCG033038.1	3	20.583	1	20	6719	6738	UGCCUGGCUCCCUGUAUGCC	GGCAGAUGGAGAGCCAGGCA	Translation		1
peu-miR160a-5p	CCG018642.2	3	21.353	1	20	2178	2197	UGCCUGGCUCCCUGUAUGCC	GGCAUACAUGGCUCCAGGCA	Translation		1
peu-miR160a-3p	CCG005778.1	2.5	16.374	1	20	2493	2512	GCGUAUGAGGAGCCAUGCAU	AUGUAUGGUUUUUCAUACGU	Cleavage		1
peu-miR160a-3p	CCG020219.1	3	18.229	1	20	843	862	GCGUAUGAGGAGCCAUGCAU	AUGUAUGGCUCUUCGUAUGG	Cleavage		1
peu-miR160a-3p	CCG019617.1	3	24.269	1	20	11619	11638	GCGUAUGAGGAGCCAUGCAU	GUGCAUGUCUCCUCAUAUGG	Cleavage		1
peu-miR160a-3p	CCG008813.1	2.5	14.659	1	20	2474	2493	GCGUAUGAGGAGCCAUGCAU	AUGCAUGUUGCCUCAUACGC	Translation		1
peu-miR160a-3p	CCG001856.1	3	19.957	1	20	7021	7040	GCGUAUGAGGAGCCAUGCAU	AAGCAUGGCUUCUUGUAUGC	Cleavage		1
peu-miR160b-3p	CCG027953.1	2	20.616	1	21	1484	1504	GCAUGAGGGGAGUCGAGCAGG	CCUGCUUGAAUUCCCUCAUGC	Cleavage		1
peu-miR160b-3p	CCG019608.1	2	22.612	1	21	3348	3368	GCAUGAGGGGAGUCGAGCAGG	CCUGCUUGAAUUCCCUCAUGC	Cleavage		1
peu-miR160b-3p	CCG000786.1	2	11.995	1	21	1442	1462	GCAUGAGGGGAGUCGAGCAGG	UCUGUUUGACUCUCCUUAUGC	Cleavage		1
peu-miR160b-3p	CCG024978.1	3	12.404	1	21	965	985	GCAUGAGGGGAGUCGAGCAGG	CCUGUUUGUCUCUCCUCAUGU	Cleavage		1
peu-miR160b-3p	CCG006238.1	3	23.54	1	21	584	604	GCAUGAGGGGAGUCGAGCAGG	UCUGUUCGAUGUUCCUCAUGC	Translation		1
peu-miR160b-3p	CCG009605.1	3	8.233	1	21	245	265	GCAUGAGGGGAGUCGAGCAGG	UCUGUUCGACCCUCCUCGUGU	Translation		1
peu-miR160b-3p	CCG017019.1	3	18.466	1	20	422	441	GCAUGAGGGGAGUCGAGCAG	CUGCUUGUCUCUCUUUAUGC	Cleavage		1
peu-miR160b-3p	CCG024974.1	3	16.197	1	20	458	477	GCAUGAGGGGAGUCGAGCAG	CUGCUUGUUUCUCCUUAUGC	Cleavage		1
peu-miR160b-3p	CCG034279.1	3	19.644	1	20	4361	4380	GCAUGAGGGGAGUCGAGCAG	UUGCUCGAUGUCUCUCAUGC	Translation		1
peu-miR160b-3p	CCG028562.1	3	19.644	1	20	4381	4400	GCAUGAGGGGAGUCGAGCAG	UUGCUCGAUGUCUCUCAUGC	Translation		1
peu-miR160b-3p	CCG014963.1	3	12.158	1	20	1870	1888	GCAUGAGGGGAGUCGAGCAG	CUGCUCG-CUUCCCUUAUGC	Cleavage		1
peu-miR160b-5p	CCG013979.1	1	20.517	1	21	2306	2326	UGCCUGGCUCCCUGAAUGCCA	UGGCAUGCAGGGAGCCAGGCA	Cleavage		1
peu-miR160b-5p	CCG019520.1	1	19.231	1	21	2509	2529	UGCCUGGCUCCCUGAAUGCCA	UGGCAUGCAGGGAGCCAGGCA	Cleavage		1
peu-miR160b-5p	CCG022077.1	1	22.396	1	21	1933	1953	UGCCUGGCUCCCUGAAUGCCA	UGGCAUGCAGGGAGCCAGGCA	Cleavage		1
peu-miR160b-5p	CCG033575.1	1	20.696	1	21	2311	2331	UGCCUGGCUCCCUGAAUGCCA	UGGCAUGCAGGGAGCCAGGCA	Cleavage		1
peu-miR160b-5p	CCG028189.1	1	24.359	1	20	2715	2734	UGCCUGGCUCCCUGAAUGCC	GGCAUACAGGGAGCCAGGCA	Cleavage		1
peu-miR160b-5p	CCG028263.1	1	23.363	1	20	2557	2576	UGCCUGGCUCCCUGAAUGCC	GGCAUACAGGGAGCCAGGCA	Cleavage		1
peu-miR160b-5p	CCG016668.1	1	18.902	1	20	1911	1930	UGCCUGGCUCCCUGAAUGCC	GGCAUACAGGGAGCCAGGCA	Cleavage		1
peu-miR160b-5p	CCG028452.1	1	22.111	1	20	1764	1783	UGCCUGGCUCCCUGAAUGCC	GGCAUACAGGGAGCCAGGCA	Cleavage		1
peu-miR160b-5p	CCG003731.1	2.5	22.224	1	21	6438	6458	UGCCUGGCUCCCUGAAUGCCA	UGGCGCUCAGGUAGCCAGGCA	Translation		1
peu-miR160b-5p	CCG002679.1	3	23.349	1	21	4874	4894	UGCCUGGCUCCCUGAAUGCCA	UGGCAUUCAGGCAGCUAGGAA	Translation		1
peu-miR160b-5p	CCG029103.1	2.5	22.446	1	20	2365	2384	UGCCUGGCUCCCUGAAUGCC	AGCUUUCAGGGAGCCGGGCA	Cleavage		1
peu-miR160c	CCG013979.1	1	20.517	1	21	2306	2326	UGCCUGGCUCCCUGGAUGCCA	UGGCAUGCAGGGAGCCAGGCA	Cleavage		1
peu-miR160c	CCG019520.1	1	19.231	1	21	2509	2529	UGCCUGGCUCCCUGGAUGCCA	UGGCAUGCAGGGAGCCAGGCA	Cleavage		1
peu-miR160c	CCG022077.1	1	22.396	1	21	1933	1953	UGCCUGGCUCCCUGGAUGCCA	UGGCAUGCAGGGAGCCAGGCA	Cleavage		1
peu-miR160c	CCG033575.1	1	20.696	1	21	2311	2331	UGCCUGGCUCCCUGGAUGCCA	UGGCAUGCAGGGAGCCAGGCA	Cleavage		1
peu-miR160c	CCG028189.1	1	24.359	1	20	2715	2734	UGCCUGGCUCCCUGGAUGCC	GGCAUACAGGGAGCCAGGCA	Cleavage		1
peu-miR160c	CCG028263.1	1	23.363	1	20	2557	2576	UGCCUGGCUCCCUGGAUGCC	GGCAUACAGGGAGCCAGGCA	Cleavage		1
peu-miR160c	CCG016668.1	1	18.902	1	20	1911	1930	UGCCUGGCUCCCUGGAUGCC	GGCAUACAGGGAGCCAGGCA	Cleavage		1
peu-miR160c	CCG028452.1	1	22.111	1	20	1764	1783	UGCCUGGCUCCCUGGAUGCC	GGCAUACAGGGAGCCAGGCA	Cleavage		1
peu-miR160c	CCG003731.1	3	22.224	1	21	6438	6458	UGCCUGGCUCCCUGGAUGCCA	UGGCGCUCAGGUAGCCAGGCA	Translation		1
peu-miR160c	CCG029103.1	3	22.446	1	20	2365	2384	UGCCUGGCUCCCUGGAUGCC	AGCUUUCAGGGAGCCGGGCA	Cleavage		1
peu-miR160c	CCG003403.1	3	20.018	1	20	1756	1775	UGCCUGGCUCCCUGGAUGCC	GGCAUCCACGUGGUCAGGCA	Translation		1
peu-miR160d	CCG013979.1	0	20.517	1	21	2306	2326	UGCCUGGCUCCCUGCAUGCCA	UGGCAUGCAGGGAGCCAGGCA	Cleavage		1
peu-miR160d	CCG019520.1	0	19.231	1	21	2509	2529	UGCCUGGCUCCCUGCAUGCCA	UGGCAUGCAGGGAGCCAGGCA	Cleavage		1
peu-miR160d	CCG022077.1	0	22.396	1	21	1933	1953	UGCCUGGCUCCCUGCAUGCCA	UGGCAUGCAGGGAGCCAGGCA	Cleavage		1
peu-miR160d	CCG033575.1	0	20.696	1	21	2311	2331	UGCCUGGCUCCCUGCAUGCCA	UGGCAUGCAGGGAGCCAGGCA	Cleavage		1
peu-miR160d	CCG028189.1	1	24.359	1	20	2715	2734	UGCCUGGCUCCCUGCAUGCC	GGCAUACAGGGAGCCAGGCA	Cleavage		1
peu-miR160d	CCG028263.1	1	23.363	1	20	2557	2576	UGCCUGGCUCCCUGCAUGCC	GGCAUACAGGGAGCCAGGCA	Cleavage		1
peu-miR160d	CCG016668.1	1	18.902	1	20	1911	1930	UGCCUGGCUCCCUGCAUGCC	GGCAUACAGGGAGCCAGGCA	Cleavage		1
peu-miR160d	CCG028452.1	1	22.111	1	20	1764	1783	UGCCUGGCUCCCUGCAUGCC	GGCAUACAGGGAGCCAGGCA	Cleavage		1
peu-miR162	CCG030597.1	3	16.564	1	21	6782	6802	UCGAUAAACCUCUGCAUCCAG	CUGGAUGCAGAGGUAUAUCAA	Cleavage		1
peu-miR162	CCG026540.1	3	21.784	1	21	535	555	UCGAUAAACCUCUGCAUCCAG	CUGGAUGAGGAGGUUUAUAGA	Cleavage		1
peu-miR162	CCG033485.1	2.5	23.989	1	20	3880	3899	UCGAUAAACCUCUGCAUCCA	UGGGUGCAUAGGUUUGUUGA	Cleavage		1
peu-miR162	CCG021650.1	3	18.475	1	20	628	647	UCGAUAAACCUCUGCAUCCA	GGGAUGAAGGGGUUUGUCGA	Cleavage		1
peu-miR162	CCG025204.1	3	16.599	1	21	2019	2039	UCGAUAAACCUCUGCAUCCAG	CUGGAUCCAGAGUAUUAUCGA	Translation		1
peu-miR162	CCG008283.1	3	14.028	1	21	2015	2035	UCGAUAAACCUCUGCAUCCAG	CUGGAUCCAGAGUAUUAUCGA	Translation		1
peu-miR164a	CCG032413.1	1	18.552	1	20	1620	1639	UGGAGAAGCAGGGCACGUGC	GCACGUGUCCUGUUUCUCCA	Cleavage		1
peu-miR164a	CCG007727.1	1.5	15.646	1	20	30	49	UGGAGAAGCAGGGCACGUGC	CUACGUGCCCUGCUUCUCCA	Cleavage		1
peu-miR164a	CCG024294.1	1.5	17.208	1	20	841	860	UGGAGAAGCAGGGCACGUGC	CUACGUGCCCUGCUUCUCCA	Cleavage		1
peu-miR164a	CCG011548.1	1.5	21.837	1	20	851	870	UGGAGAAGCAGGGCACGUGC	CUACGUGCCCUGCUUCUCCA	Cleavage		1
peu-miR164a	CCG003400.1	1	10.977	1	20	3666	3685	UGGAGAAGCAGGGCACGUGC	GCAAGUGCCCUGCUUCUCCA	Cleavage		1
peu-miR164a	CCG002794.1	1	10.072	1	20	3855	3874	UGGAGAAGCAGGGCACGUGC	GCAAGUGCCCUGCUUCUCCA	Cleavage		1
peu-miR164a	CCG004179.1	2	20.305	1	20	853	872	UGGAGAAGCAGGGCACGUGC	UCACGUGACCUGCUUCUCCA	Cleavage		1
peu-miR164a	CCG005149.1	2	16.332	1	20	2982	3001	UGGAGAAGCAGGGCACGUGC	GCACGUAUCCUGUUUCUCCA	Cleavage		1
peu-miR164a	CCG027543.1	3	19.025	1	21	7579	7599	UGGAGAAGCAGGGCACGUGCA	UUCAUGUGUCCUGCUUUUCUA	Cleavage		1
peu-miR164a	CCG019865.1	3	19.025	1	21	7590	7610	UGGAGAAGCAGGGCACGUGCA	UUCAUGUGUCCUGCUUUUCUA	Cleavage		1
peu-miR164a	CCG008721.2	2.5	17.506	1	20	6089	6108	UGGAGAAGCAGGGCACGUGC	GCAUGUCCUCUGCUUCUCUA	Cleavage		1
peu-miR164a	CCG004360.1	3	11.439	1	20	1110	1129	UGGAGAAGCAGGGCACGUGC	UUGCUUGCCCUGCUUCUCCA	Cleavage		1
peu-miR164a	CCG028624.3	3	14.599	1	20	3071	3090	UGGAGAAGCAGGGCACGUGC	ACAAGUUCCCUGCUUCUCCA	Cleavage		1
peu-miR164a	CCG016271.1	3	20.041	1	20	1450	1469	UGGAGAAGCAGGGCACGUGC	GCAAGUAUCUUGCUUCUCCA	Cleavage		1
peu-miR164a	CCG026397.4	3	19.651	1	20	8363	8382	UGGAGAAGCAGGGCACGUGC	GCAAGUGCUCAGCUUCUUCA	Translation		1
peu-miR164b	CCG003400.1	1	10.977	1	21	3665	3685	UGGAGAAGCAGGGCACAUGCU	AGCAAGUGCCCUGCUUCUCCA	Cleavage		1
peu-miR164b	CCG002794.1	1	10.072	1	21	3854	3874	UGGAGAAGCAGGGCACAUGCU	AGCAAGUGCCCUGCUUCUCCA	Cleavage		1
peu-miR164b	CCG032413.1	2	18.552	1	21	1619	1639	UGGAGAAGCAGGGCACAUGCU	AGCACGUGUCCUGUUUCUCCA	Cleavage		1
peu-miR164b	CCG008721.2	2	17.506	1	21	6088	6108	UGGAGAAGCAGGGCACAUGCU	GGCAUGUCCUCUGCUUCUCUA	Cleavage		1
peu-miR164b	CCG027543.1	2.5	19.025	1	20	7580	7599	UGGAGAAGCAGGGCACAUGC	UCAUGUGUCCUGCUUUUCUA	Cleavage		1
peu-miR164b	CCG019865.1	2.5	19.025	1	20	7591	7610	UGGAGAAGCAGGGCACAUGC	UCAUGUGUCCUGCUUUUCUA	Cleavage		1
peu-miR164b	CCG007727.1	2.5	15.646	1	20	30	49	UGGAGAAGCAGGGCACAUGC	CUACGUGCCCUGCUUCUCCA	Cleavage		1
peu-miR164b	CCG018168.1	3	16.355	1	21	13000	13020	UGGAGAAGCAGGGCACAUGCU	AGCAUUUGCUCUGCUUCUCUU	Cleavage		1
peu-miR164b	CCG024294.1	2.5	17.208	1	20	841	860	UGGAGAAGCAGGGCACAUGC	CUACGUGCCCUGCUUCUCCA	Cleavage		1
peu-miR164b	CCG011548.1	2.5	21.837	1	20	851	870	UGGAGAAGCAGGGCACAUGC	CUACGUGCCCUGCUUCUCCA	Cleavage		1
peu-miR164b	CCG015420.1	3	13.297	1	20	10818	10837	UGGAGAAGCAGGGCACAUGC	UCAUGUGUCCUGUUUCUUUA	Cleavage		1
peu-miR164b	CCG027440.1	3	8.904	1	21	1414	1434	UGGAGAAGCAGGGCACAUGCU	AGUUUUUGUCCUGCUUCUCCA	Cleavage		1
peu-miR164b	CCG005149.1	3	16.332	1	21	2981	3001	UGGAGAAGCAGGGCACAUGCU	AGCACGUAUCCUGUUUCUCCA	Cleavage		1
peu-miR164b	CCG002478.1	3	13.259	1	21	1302	1322	UGGAGAAGCAGGGCACAUGCU	AGAAUGUGUACUGCUUUUCCA	Cleavage		1
peu-miR164b	CCG010643.1	3	13.878	1	21	4320	4340	UGGAGAAGCAGGGCACAUGCU	AGCAUUUUUCCUGUUUCUCCA	Cleavage		1
peu-miR164b	CCG016271.1	3	20.041	1	21	1449	1469	UGGAGAAGCAGGGCACAUGCU	GGCAAGUAUCUUGCUUCUCCA	Cleavage		1
peu-miR164b	CCG004179.1	3	20.305	1	20	853	872	UGGAGAAGCAGGGCACAUGC	UCACGUGACCUGCUUCUCCA	Cleavage		1
peu-miR164b	CCG032891.1	3	20.125	1	20	137	156	UGGAGAAGCAGGGCACAUGC	UCAUGUGCCCGUCUUCUCCA	Translation		1
peu-miR164b	CCG028624.3	3	14.599	1	21	3070	3090	UGGAGAAGCAGGGCACAUGCU	AACAAGUUCCCUGCUUCUCCA	Cleavage		1
peu-miR164b	CCG026397.4	3	19.651	1	21	8362	8382	UGGAGAAGCAGGGCACAUGCU	GGCAAGUGCUCAGCUUCUUCA	Translation		1
peu-miR164b	CCG032854.2	3	17.759	1	21	18439	18459	UGGAGAAGCAGGGCACAUGCU	GGGAUGUGCUAUGUUUCUCCA	Translation		1
peu-miR164b	CCG014151.1	3	16.404	1	20	5859	5878	UGGAGAAGCAGGGCACAUGC	GCAUGCCCUCUGCUUCUUCA	Cleavage		1
peu-miR166a	CCG017221.2	2.5	23.377	1	20	3902	3921	UCGGACCAGGCUUCAUUCCC	GGGAAUGGCGCCUGGUUUGA	Cleavage		1
peu-miR166a	CCG006191.1	3	17.591	1	20	318	337	UCGGACCAGGCUUCAUUCCC	GGGAGUGAAGUUUGAUCCGA	Cleavage		1
peu-miR166a	CCG032980.1	3	17.14	1	20	244	263	UCGGACCAGGCUUCAUUCCC	GGGAUCGAAACCUGGUCCGA	Translation		1
peu-miR166b	CCG017221.2	3	23.377	1	20	3902	3921	UCGGACCAGGCUUCAUUCCU	GGGAAUGGCGCCUGGUUUGA	Cleavage		1
peu-miR167a	CCG010929.1	2.5	22.231	1	21	2985	3005	UGAAGCUGCCAGCAUGAUCUA	UGGAUGAUGUUGGUAGCUUCA	Cleavage		1
peu-miR167a	CCG016502.1	2.5	18.859	1	20	960	979	UGAAGCUGCCAGCAUGAUCU	AGAUUCUGUUGGCAGUUUCA	Cleavage		1
peu-miR167a	CCG009804.1	3	17.317	1	21	4909	4929	UGAAGCUGCCAGCAUGAUCUA	UUGAUCAUGCUGGGGGCUUUA	Cleavage		1
peu-miR167a	CCG009118.1	3	19.102	1	21	5476	5496	UGAAGCUGCCAGCAUGAUCUA	UGGAUGAUGGUGGCAGCUUUA	Cleavage		1
peu-miR167a	CCG029106.1	3	15.544	1	20	8255	8274	UGAAGCUGCCAGCAUGAUCU	AGAUCAUGCCUGCAGCUUCC	Translation		1
peu-miR167a	CCG009516.3	3	17.463	1	20	2021	2040	UGAAGCUGCCAGCAUGAUCU	ACAUCAUGUUGGAAGCUUUA	Cleavage		1
peu-miR167a	CCG013979.1	3	14.873	1	20	20787	20806	UGAAGCUGCCAGCAUGAUCU	AGGUUAUGCAGGAAGCUUCA	Translation		1
peu-miR167b	CCG010929.1	2.5	22.231	1	21	2985	3005	UGAAGCUGCCAGCAUGAUCUG	UGGAUGAUGUUGGUAGCUUCA	Cleavage		1
peu-miR167b	CCG029106.1	3	15.544	1	21	8254	8274	UGAAGCUGCCAGCAUGAUCUG	CAGAUCAUGCCUGCAGCUUCC	Translation		1
peu-miR167b	CCG016502.1	2.5	18.859	1	20	960	979	UGAAGCUGCCAGCAUGAUCU	AGAUUCUGUUGGCAGUUUCA	Cleavage		1
peu-miR167b	CCG013979.1	3	14.873	1	21	20786	20806	UGAAGCUGCCAGCAUGAUCUG	CAGGUUAUGCAGGAAGCUUCA	Translation		1
peu-miR167b	CCG009804.1	3	17.317	1	20	4910	4929	UGAAGCUGCCAGCAUGAUCU	UGAUCAUGCUGGGGGCUUUA	Cleavage		1
peu-miR167b	CCG009118.1	3	19.102	1	21	5476	5496	UGAAGCUGCCAGCAUGAUCUG	UGGAUGAUGGUGGCAGCUUUA	Cleavage		1
peu-miR167b	CCG009516.3	3	17.463	1	20	2021	2040	UGAAGCUGCCAGCAUGAUCU	ACAUCAUGUUGGAAGCUUUA	Cleavage		1
peu-miR167c-3p	CCG030686.2	2.5	24.515	1	20	166	185	AGAUCAUGUGGCAGUUUCAC	GUGGAACUGCCAUAUGACCU	Cleavage		1
peu-miR167c-3p	CCG011763.1	3	15.182	1	21	1593	1613	AGAUCAUGUGGCAGUUUCACC	GGUGAAACUAUUACAUGAUCC	Cleavage		1
peu-miR167c-3p	CCG010442.1	3	14.701	1	20	1062	1081	AGAUCAUGUGGCAGUUUCAC	UGGAAACUGCUACAUGAUUU	Cleavage		1
peu-miR167c-3p	CCG014990.1	3	23.605	1	20	11543	11562	AGAUCAUGUGGCAGUUUCAC	AUGAAACUGCCAUGUGGUUU	Cleavage		1
peu-miR167c-3p	CCG009445.1	3	17.618	1	20	2379	2398	AGAUCAUGUGGCAGUUUCAC	GUGAAAUUGCCAGAAGAUCU	Cleavage		1
peu-miR167c-3p	CCG017877.1	3	13.85	1	20	953	972	AGAUCAUGUGGCAGUUUCAC	GUAAAACUGUGACAUGGUCU	Translation		1
peu-miR167c-3p	CCG018526.1	3	10.217	1	20	4013	4032	AGAUCAUGUGGCAGUUUCAC	GUGAAACUUAUGCAUGAUCU	Translation		1
peu-miR167c-5p	CCG016502.1	2.5	18.859	1	21	959	979	UGAAGCUGCCAGCAUGAUCUU	GAGAUUCUGUUGGCAGUUUCA	Cleavage		1
peu-miR167c-5p	CCG010929.1	2.5	22.231	1	20	2986	3005	UGAAGCUGCCAGCAUGAUCU	GGAUGAUGUUGGUAGCUUCA	Cleavage		1
peu-miR167c-5p	CCG009804.1	3	17.317	1	20	4910	4929	UGAAGCUGCCAGCAUGAUCU	UGAUCAUGCUGGGGGCUUUA	Cleavage		1
peu-miR167c-5p	CCG009516.3	3	17.463	1	21	2020	2040	UGAAGCUGCCAGCAUGAUCUU	GACAUCAUGUUGGAAGCUUUA	Cleavage		1
peu-miR167c-5p	CCG029106.1	3	15.544	1	20	8255	8274	UGAAGCUGCCAGCAUGAUCU	AGAUCAUGCCUGCAGCUUCC	Translation		1
peu-miR167c-5p	CCG013979.1	3	14.873	1	20	20787	20806	UGAAGCUGCCAGCAUGAUCU	AGGUUAUGCAGGAAGCUUCA	Translation		1
peu-miR167c-5p	CCG009118.1	3	19.102	1	20	5477	5496	UGAAGCUGCCAGCAUGAUCU	GGAUGAUGGUGGCAGCUUUA	Cleavage		1
peu-miR168-3p	CCG020936.1	3	21.116	1	20	3511	3530	CCCGCCUUGCAUCAACUGAA	UUCAUUUGAAACAAGGCGGG	Translation		1
peu-miR168-5p	CCG021609.1	2	16.616	1	21	2824	2844	UCGCUUGGUGCAGGUCGGGAA	UUCCCGGCCUGCACCAAUCGA	Cleavage		1
peu-miR168-5p	CCG002614.1	3	21.987	1	21	4296	4316	UCGCUUGGUGCAGGUCGGGAA	UUCCCGAUUUGUACCAAGCCA	Cleavage		1
peu-miR168-5p	CCG003052.1	2.5	17.967	1	20	718	737	UCGCUUGGUGCAGGUCGGGA	UCUCGGCCUGCACCAUGCGA	Cleavage		1
peu-miR168-5p	CCG013169.1	3	15.952	1	21	7629	7649	UCGCUUGGUGCAGGUCGGGAA	UUCGCGACUUUCACCAAGUGA	Translation		1
peu-miR168-5p	CCG000831.2	3	22.662	1	20	1708	1727	UCGCUUGGUGCAGGUCGGGA	UCCGGACCUAUACCAAGUGA	Translation		1
peu-miR168-5p	CCG016466.1	3	22.682	1	20	1951	1970	UCGCUUGGUGCAGGUCGGGA	UGUCCACCUGCACCAAGUGA	Cleavage		1
peu-miR169a	CCG015515.1	0	15.357	1	21	33	53	CAGCCAAGGAUGACUUGCCGA	UCGGCAAGUCAUCCUUGGCUG	Cleavage		1
peu-miR169a	CCG004177.1	3	17.663	1	21	6172	6192	CAGCCAAGGAUGACUUGCCGA	UCGGCAAGUCAUCUCUGGCUA	Cleavage		1
peu-miR169a	CCG027846.1	3	21.341	1	21	2881	2901	CAGCCAAGGAUGACUUGCCGA	UUGGAAAGUCAUCCUUGGUUC	Cleavage		1
peu-miR169a	CCG030364.1	3	23.452	1	20	3313	3332	CAGCCAAGGAUGACUUGCCG	GGGCAAGUCGUUCUUGGCUC	Cleavage		1
peu-miR169a	CCG026716.1	2.5	14.858	1	20	805	824	CAGCCAAGGAUGACUUGCCG	UGUUAAGUCAUUCUUGGCUG	Cleavage		1
peu-miR169a	CCG008198.1	3	19.937	1	21	572	592	CAGCCAAGGAUGACUUGCCGA	UCGGAAAGUCAUGCUUGGCUC	Translation		1
peu-miR169a	CCG003964.1	3	17.453	1	21	2610	2630	CAGCCAAGGAUGACUUGCCGA	UAGGCAAGUAAUUUUUGGCUG	Cleavage		1
peu-miR169aa	CCG030364.1	2	23.452	1	20	3313	3332	GAGCCAAGAAUGACUUGUCG	GGGCAAGUCGUUCUUGGCUC	Cleavage		1
peu-miR169aa	CCG012487.1	2.5	16.543	1	21	322	342	GAGCCAAGAAUGACUUGUCGG	CUGACAAUUCGUUCUUGGCUU	Cleavage		1
peu-miR169aa	CCG033321.1	2.5	21.063	1	21	319	339	GAGCCAAGAAUGACUUGUCGG	CUGACAAUUCGUUCUUGGCUU	Cleavage		1
peu-miR169aa	CCG015515.1	2.5	15.357	1	21	33	53	GAGCCAAGAAUGACUUGUCGG	UCGGCAAGUCAUCCUUGGCUG	Translation		1
peu-miR169aa	CCG024543.1	3	22.667	1	21	622	642	GAGCCAAGAAUGACUUGUCGG	CCGGCGAGGCAUUUUUGGUUC	Cleavage		1
peu-miR169aa	CCG008198.1	2.5	19.937	1	21	572	592	GAGCCAAGAAUGACUUGUCGG	UCGGAAAGUCAUGCUUGGCUC	Translation		1
peu-miR169aa	CCG004056.1	3	13.723	1	21	7718	7738	GAGCCAAGAAUGACUUGUCGG	CAGGCAAUUCAUUCUUGGCUU	Cleavage		1
peu-miR169aa	CCG026716.1	3	14.858	1	20	805	824	GAGCCAAGAAUGACUUGUCG	UGUUAAGUCAUUCUUGGCUG	Cleavage		1
peu-miR169aa	CCG024379.1	3	11.271	1	20	1294	1313	GAGCCAAGAAUGACUUGUCG	CUACAAGUAAUUUUUGGUUC	Cleavage		1
peu-miR169aa	CCG026902.1	3	16.78	1	20	2461	2480	GAGCCAAGAAUGACUUGUCG	CAACAAGUCCUUCUUGGUUU	Translation		1
peu-miR169aa	CCG033374.1	3	14.112	1	20	481	500	GAGCCAAGAAUGACUUGUCG	CGACAAGUGCUUGUUGGCUC	Translation		1
peu-miR169aa	CCG011776.1	3	22.681	1	20	3355	3374	GAGCCAAGAAUGACUUGUCG	CGACAAAGCCUUCUUGGCUC	Translation		1
peu-miR169ab	CCG030364.1	1.5	23.452	1	20	3313	3332	UAGCCAAGGACGACUUGCCC	GGGCAAGUCGUUCUUGGCUC	Cleavage		1
peu-miR169ab	CCG015515.1	2.5	15.357	1	21	33	53	UAGCCAAGGACGACUUGCCCA	UCGGCAAGUCAUCCUUGGCUG	Translation		1
peu-miR169b	CCG000365.1	2.5	12.606	1	20	12796	12815	GGCAGGUUGUUCUUGGCUAC	AUAGCCAAGGACAGCUUGCC	Cleavage		1
peu-miR169b	CCG002989.1	2.5	18.115	1	20	6028	6047	GGCAGGUUGUUCUUGGCUAC	AUAGCGAAGGACAACCUGCC	Cleavage		1
peu-miR169b	CCG012897.1	3	19.032	1	20	55	75	GGCAG-GUUGUUCUUGGCUAC	GUAGCCAAGAACAACGCUGCU	Cleavage		1
peu-miR169b	CCG000478.2	3	13.673	1	20	2517	2536	GGCAGGUUGUUCUUGGCUAC	UUUGCUAAGAACAACCUGCU	Cleavage		1
peu-miR169b	CCG004177.1	3	21.804	1	20	5973	5992	GGCAGGUUGUUCUUGGCUAC	GCAGCCAAGGAUGACUUGCC	Cleavage		1
[truncated: 2,134 more rows]
