# Supplementary material for: Genome-Wide Analysis of MicroRNA Responses to the Phytohormone Abscisic Acid in Populus euphratica
Source: Front Plant Sci. 2016 Aug 17;7:1184. doi: 10.3389/fpls.2016.01184 (PMC4988358; doi:10.3389/fpls.2016.01184)
Supplement: Supplementary file 7 [file Table7.xlsx]

## Sheet: miRNA qPCR
Supplementary Data 7 The primers designed for miRNA qpcr.
miRNAs or 5.8s	Specific primer (5' to 3')
peu-miR1446a	TTCTGAACTCTCTCCCTCAA
peu-miR156a	TGACAGAAGAGAGTGAGCAC
peu-miR160e-5p	TGCCTGGCTCCCTGAATGCCA
peu-miR164a	TGGAGAAGCAGGGCACGTGCA
peu-miR167f-3p	AGATCATGTGGCAGTTTCACC
peu-miR168-3p	CCCGCCTTGCATCAACTGAAT
peu-miR171e	TGATTGAGCCGTGCCAATATC
peu-miR395a	CTGAAGGGTTTGGAGGAACTC
peu-miR398b	CTGAAGTGTTTGGGGGAACTC
peu-miR408-3p	ATGCACTGCCTCTTCCCTGGC
peu-miR482a.2	TCTTGCCTACTCCTCCCATT
miR-n13	GTTCCTCTGAGCACATCACTG
miR-n19	TCAGCGCTGCATTCAATCATG
miR-n2	GGGAATGTAGCCTGACTCGAGA
miR-n34	GGTCATGCTCTGACAGCCTCACT
miR-n51	ACACACACTGGAGAAGGGAAG
miR-n58	TGAAAAGACGAAAGAGTAGAGA
miR-n59	AGGGGCAAAAATCGCATAAGA
miR-n87	AAATTGATGAATTTATGGAGT
miR-n88	GTGCTCACGTCTCTTCTGTCAG
5.8s	GTCTGCCTGGGTGTCACGCAA

## Sheet: miRNA-miRNA
The primers designed for miRNA-mRNA qpcr
genes	primer (5' to 3')
UBQ-F	AGACCTACACCAAGCCCAAGAAGAT
UBQ-R	CCAGCACCGCACTCAGCATTAG
5.8s	GTCTGCCTGGGTGTCACGCAA
miR-n49	CGGGGTTGGGTGTTCTATGAG
CCG008392.2-F	TTCCGGTCGAGCTCATCCTA
CCG008392.2-R	GGGCATGGAAGTCCCTCTTC
peu-mi-R6462a-3p	TCTCTTATGCATTTTTGTCCC
CCG012018.1-F	GTGGATTCCAGAGCTTCAGCA
CCG012018.1-R	GCCTTCAGTAAGTTCACCAAGTT
CCG014959.1-F	GTCCAGTGGATTCCAGAGCTT
CCG014959.1-R	TTGCCTTCAGTAAGTTCACCAAG
miR-n10.	GAATGCTGACCGAATATGGAT
CCG020696.1-F	TCGCAAGGCAAGTACTCATGT
CCG020696.1-R	AGCAGTCGAAGCTCTGTGTC
peu-miR408-5p	CGGGGAACAGGCAGAGCATGG
CCG004054.1-F	CGAGGTGGTTTGCAGGTTCA
CCG004054.1-R	AAGTCCGGAAGCAACCAAGA
CCG009428.1-F	CGACTAACAAGGGCCTGGAG
CCG009428.1-R	ACCAATCCATCCAAGGCGAG
CCG032972.1-F	GTTGTCAGGTGTTGGCGTTC
CCG032972.1-R	GGGCTGATCCGACTTCTACG
miRNA-n87	AAATTGATGAATTTATGGAGT
CCG033430.1-F	AAGGTCAGGCTTTTCTGCTCT
CCG033430.1-R	TCTCGTCCCAGCCATTCAAC
CCG032739.1-F	CAGCGTAAGAGGAGACTGCG
CCG032739.1-R	TGCAGCGGCTTATATGGGAA
peu-miR6421	TAGAGCAGATTGTAAGGGAAG
CCG011696.1-F	TCGACAGGTTAGTTTCATTTGCT
CCG011696.1-R	TAAAGGCCACTTTTGCCCCA
peu-miR482a.1	CCTACTCCTCCCATTCC
CCG010532.1-F	CAATGCTGGTTCACGTCTGTG
CCG010532.1-R	TGCAACTGAAGAATGTTGCTGA
peu-miR475a-5p	AATGGCCATTGTAAGAGTAGA
CCG020392.1-F	AGGGGAGCTCCAATGGACTAT
CCG020392.1-R	CACAAAGCCAAACACACGGT
peu-miR408-3p	ATGCACTGCCTCTTCCCTGGC
CCG027148.1-F	GACACCTCAGGCTGGACTTT
CCG027148.1-R	AGAGCTCTGAGAGACTGTGC
CCG033426.1-F	ACTGGAAAATGCCACGTAGT
CCG033426.1-R	ATGCAACTGCTGTACCCTCC
peu-miR395	CTGAAGKGTTTGGAGGAACTC
CCG007855.1-F	TTTTGGACCGAGTGGGACAG
CCG007855.1-R	ACAGGTTCTGGGACTTTGCC
CCG033595.2-F	GGATGTAAAGTACTGGATGGAAGGT
CCG033595.2-R	TCTTGCGTAACTTGATGTGTGT
